# Supplementary material for: 17-Acet­oxy­mulinic acid
Source: Acta Crystallogr Sect E Struct Rep Online. 2010 Aug 28;66(Pt 9):o2452–3. doi: 10.1107/S1600536810032952 (PMC3007890; doi:10.1107/S1600536810032952)
Supplement: Supplementary file 2 [file e-66-o2452-Isup2.hkl]

#
# h,k,l, Fc-squared, Fo-squared, sigma(Fo-squared) and status flag
#
data_I
_shelx_title ' ib18 in P21'
_shelx_refln_list_code          4
_shelx_F_calc_maximum      136.44
_exptl_crystal_F_000       848.00
_reflns_d_resolution_high  0.8392
 
loop_
 _symmetry_equiv_pos_as_xyz
 'x, y, z'
 '-x, y+1/2, -z'
 
_cell_length_a    11.9171
_cell_length_b     7.3523
_cell_length_c    23.6790
_cell_angle_alpha  90.000
_cell_angle_beta   92.775
_cell_angle_gamma  90.000
 
_shelx_F_squared_multiplier     1.000
 
loop_
 _refln_index_h
 _refln_index_k
 _refln_index_l
 _refln_F_squared_calc
 _refln_F_squared_meas
 _refln_F_squared_sigma
 _refln_observed_status
   2   0   0       61.83       38.67     25.20 o
   3   0   0      797.23      590.63     37.66 o
   4   0   0        9.93        0.22     14.03 o
   5   0   0       99.82       99.79     15.79 o
   6   0   0      106.99      113.05     20.16 o
   7   0   0       35.35       48.33     17.49 o
   8   0   0      138.38      138.53     19.86 o
   9   0   0       25.69       20.07     12.15 o
  10   0   0      136.15      158.81     17.18 o
  11   0   0       85.25       59.53     26.44 o
  12   0   0       28.37       36.30     19.65 o
  13   0   0       15.92       24.50     19.75 o
  14   0   0        1.40      -18.49     20.16 o
   1   1   0     3438.83     3404.57    202.87 o
   2   1   0     2098.65     2027.41     37.95 o
   3   1   0     2832.70     2668.48     76.37 o
   4   1   0      627.03      595.88     16.80 o
   5   1   0      178.02      167.88     12.54 o
   6   1   0      593.15      557.72     14.66 o
   7   1   0       89.88      106.34     13.17 o
   8   1   0      103.69       91.56     10.17 o
   9   1   0        0.91       -8.41      9.43 o
  10   1   0      185.95      193.70     11.67 o
  11   1   0       32.09       36.09     11.10 o
  12   1   0       30.01       37.62     12.71 o
  13   1   0       16.18       21.20     11.60 o
  14   1   0       29.27       27.06     11.04 o
   0   2   0      334.98      369.33     25.23 o
   1   2   0     1590.41     1462.69     33.37 o
   2   2   0     2093.90     2052.32     40.06 o
   3   2   0      669.52      581.59     20.49 o
   4   2   0     1976.37     1905.92     40.35 o
   5   2   0      148.41      159.93     13.21 o
   6   2   0      289.54      286.25     13.57 o
   7   2   0      545.76      573.62     28.55 o
   8   2   0      132.69      125.92     12.23 o
   9   2   0      331.21      350.24     16.09 o
  10   2   0       34.63       40.53     10.63 o
  11   2   0       10.32       21.32      9.71 o
  12   2   0       55.61       61.96     12.85 o
  13   2   0       27.13       25.51     11.20 o
   1   3   0        8.97       13.66     13.87 o
   2   3   0      249.73      291.12     26.83 o
   3   3   0      105.58      129.32     15.93 o
   4   3   0      233.66      226.02     17.69 o
   5   3   0      259.68      260.30     13.85 o
   6   3   0      161.79      149.92     11.73 o
   7   3   0       44.25       62.45     10.63 o
   8   3   0       39.73       39.84     13.17 o
   9   3   0       27.60       28.81     12.99 o
  10   3   0       61.65       59.45     12.10 o
  11   3   0       37.73       52.01     13.87 o
  12   3   0       26.98       25.75     12.24 o
  13   3   0       75.86       67.49     12.01 o
   0   4   0       39.05       39.93     26.33 o
   1   4   0      300.79      301.58     15.47 o
   2   4   0       88.85      100.59     10.91 o
   3   4   0      149.89      163.41     12.64 o
   4   4   0      934.67      927.49     27.38 o
   5   4   0       52.34       54.93     15.37 o
   6   4   0      292.93      320.30     15.70 o
   7   4   0      193.46      198.57     13.75 o
   8   4   0       99.91       88.22     15.46 o
   9   4   0       21.70       26.94     13.19 o
  10   4   0        3.67        8.67     15.78 o
  11   4   0       39.34       38.40     14.04 o
  12   4   0        7.58       13.25     13.15 o
   1   5   0       70.51       73.18     14.88 o
   2   5   0        4.00       14.94     12.38 o
   3   5   0       13.87       11.35     11.22 o
   4   5   0      196.33      210.79     12.39 o
   5   5   0       93.33      113.39     18.09 o
   6   5   0       46.16       39.44     11.74 o
   7   5   0       72.76       57.93     13.44 o
   8   5   0      102.53       91.99     14.45 o
   9   5   0        0.13       -6.28     16.12 o
  10   5   0       80.11       73.61     17.25 o
  11   5   0       23.39       37.34     17.81 o
   0   6   0      545.11      479.37     32.17 o
   1   6   0      142.83      137.91     15.34 o
   2   6   0      117.25      119.91     13.33 o
   3   6   0        3.38        6.18     12.42 o
   4   6   0       74.15       65.95     11.66 o
   5   6   0       38.64       47.22     10.63 o
   6   6   0       15.12       10.04     10.10 o
   7   6   0      108.28       96.81     12.39 o
   8   6   0       26.23       23.06     13.53 o
   9   6   0        4.50       27.96     14.62 o
  10   6   0        8.13       13.63     12.63 o
   1   7   0       25.56       29.78     13.31 o
   2   7   0       17.14       33.72     17.27 o
   3   7   0       56.12       62.18     13.94 o
   4   7   0       32.53       35.52     13.97 o
   5   7   0       42.19       46.30     12.93 o
   6   7   0       41.36       31.06     14.57 o
   7   7   0       80.43       66.25     15.24 o
   8   7   0       17.21       14.19     14.57 o
   0   8   0      209.37      196.50     22.81 o
   1   8   0       60.14       65.19     16.89 o
   2   8   0       91.22       81.66     17.61 o
   3   8   0       84.38       79.78     18.46 o
   4   8   0        4.14        1.17     18.02 o
   5   8   0       12.01       10.76     13.64 o
 -14   0   1        4.69       12.02     16.76 o
 -13   0   1       43.35       60.88     39.12 o
 -12   0   1      174.15      181.79     22.02 o
 -11   0   1      166.21      192.58     34.71 o
 -10   0   1       15.93       26.34     15.95 o
  -9   0   1      153.84      118.91     14.96 o
  -8   0   1      134.24      154.17     18.38 o
  -7   0   1        0.46       10.07     14.08 o
  -6   0   1      197.48      219.02     18.59 o
  -5   0   1      553.90      594.28     22.18 o
  -4   0   1      532.10      437.92     56.75 o
  -3   0   1      405.62      372.06     24.16 o
  -2   0   1      516.07      368.91     45.71 o
   2   0   1     2500.59     2423.24     75.65 o
   3   0   1     3122.77     2334.15    333.65 o
   4   0   1      267.56      250.86     20.17 o
   5   0   1       18.23       21.26     17.41 o
   6   0   1     1818.55     2059.01    123.93 o
   7   0   1      966.75     1031.78     27.41 o
   8   0   1       18.76       26.45     13.99 o
   9   0   1       23.99       21.44     17.55 o
  10   0   1      230.82      196.98     26.85 o
  11   0   1        1.02       12.34     13.37 o
  12   0   1       24.89        6.27     16.04 o
  13   0   1       12.83       25.21     17.89 o
  14   0   1       24.69       21.40     14.65 o
 -14   1   1       17.16        5.42     12.32 o
 -13   1   1       32.10       32.44     13.93 o
 -12   1   1       23.84       32.20     10.75 o
 -11   1   1        0.45       -5.59     11.29 o
 -10   1   1      132.40      134.81     10.56 o
  -9   1   1      144.22      144.64     11.23 o
  -8   1   1      132.33      141.43     12.67 o
  -7   1   1       78.77       57.51     10.64 o
  -6   1   1       30.49       33.06     11.19 o
  -5   1   1      178.35      165.87     13.00 o
  -4   1   1      348.18      309.62     16.80 o
  -3   1   1     3159.74     2871.09     35.98 o
  -2   1   1     1067.40      886.50     26.34 o
  -1   1   1     6604.67     6910.27    114.36 o
   0   1   1     5002.34     4802.55    286.75 o
   1   1   1    18616.39    26676.19    323.13 o
   2   1   1     1038.09      969.62     26.11 o
   3   1   1     2822.28     2895.77    252.77 o
   4   1   1      231.62      196.91     12.10 o
   5   1   1      363.03      382.66     14.92 o
   6   1   1      582.82      654.19     17.16 o
   7   1   1      227.84      225.34     14.14 o
   8   1   1      390.11      402.74     13.68 o
   9   1   1      360.66      378.47     13.80 o
  10   1   1      130.71      126.43     11.21 o
  11   1   1       12.79       24.28     11.82 o
  12   1   1       59.75       58.06     10.70 o
  13   1   1       39.04       35.41     14.94 o
  14   1   1        2.89       10.14     20.73 o
 -13   2   1       16.73       19.09     13.71 o
 -12   2   1       15.14       16.96     10.83 o
 -11   2   1       55.55       58.49     10.80 o
 -10   2   1        1.84        6.96      9.64 o
  -9   2   1      170.04      145.57     11.16 o
  -8   2   1      183.38      173.12     11.63 o
  -7   2   1      354.66      380.28     22.47 o
  -6   2   1     1003.16     1042.51     17.26 o
  -5   2   1     1511.60     1563.63     34.51 o
  -4   2   1     2078.36     2026.04     29.65 o
  -3   2   1      393.75      386.73     16.30 o
  -2   2   1       68.18       47.42     11.86 o
  -1   2   1     2432.43     2406.82     67.97 o
   0   2   1      436.82      418.23     22.19 o
   1   2   1      460.35      496.37     36.16 o
   2   2   1      587.16      618.62     25.03 o
   3   2   1     1163.58     1121.48     28.24 o
   4   2   1      390.01      420.45     24.52 o
   5   2   1      219.72      257.10     14.59 o
   6   2   1      115.35      122.24     12.44 o
   7   2   1      163.29      161.30     12.39 o
   8   2   1      232.67      195.40     11.15 o
   9   2   1      104.97      125.99     11.55 o
  10   2   1       23.27       38.05     11.00 o
  11   2   1       21.38       24.01      9.86 o
  12   2   1        8.10        1.72     10.07 o
  13   2   1        7.57       -3.47     11.19 o
 -13   3   1        3.45       13.22     13.93 o
 -12   3   1       20.86       30.59     14.06 o
 -11   3   1       54.21       53.09     12.43 o
 -10   3   1      243.53      246.86     13.50 o
  -9   3   1       42.71       42.93     11.43 o
  -8   3   1      197.54      209.87     13.72 o
  -7   3   1      160.23      174.70     12.52 o
  -6   3   1       33.62       35.39      9.59 o
  -5   3   1       64.67       76.37     10.88 o
  -4   3   1      339.32      335.46     18.73 o
  -3   3   1      149.37      132.49     12.73 o
  -2   3   1       90.02       85.75     12.92 o
  -1   3   1      655.86      670.98     24.41 o
   0   3   1      615.01      641.11     21.89 o
   1   3   1      245.33      277.33     21.29 o
   2   3   1     1174.59     1135.67     28.87 o
   3   3   1     1308.22     1436.10     71.20 o
   4   3   1      638.46      714.63     20.32 o
   5   3   1      532.92      583.40     31.27 o
   6   3   1       69.52       78.61     11.00 o
   7   3   1       70.31       73.40     10.51 o
   8   3   1       68.78       68.57     10.79 o
   9   3   1      137.51      143.71     14.21 o
  10   3   1       35.10       50.43     10.37 o
  11   3   1       36.56       45.88     10.81 o
  12   3   1        6.24        5.39     10.43 o
  13   3   1        5.71        6.23     11.76 o
 -12   4   1        6.61       13.66     11.97 o
 -11   4   1       43.25       42.77     12.16 o
 -10   4   1       84.41       98.96     12.77 o
  -9   4   1       48.93       51.82     13.28 o
  -8   4   1      101.91       96.68     17.75 o
  -7   4   1      236.82      224.07     17.43 o
  -6   4   1       99.68      106.20     13.69 o
  -5   4   1       71.53       69.53     11.81 o
  -4   4   1      638.22      742.61     20.84 o
  -3   4   1      529.06      532.90     15.76 o
  -2   4   1      198.41      211.38     13.38 o
  -1   4   1      438.64      508.63     24.23 o
   0   4   1      154.90      137.61     16.57 o
   1   4   1      372.87      389.74     18.42 o
   2   4   1      655.40      662.19     16.80 o
   3   4   1      616.12      570.63     62.29 o
   4   4   1      173.94      166.75     16.30 o
   5   4   1      516.80      501.75     22.23 o
   6   4   1      195.81      233.69     18.91 o
   7   4   1      340.51      319.12     17.55 o
   8   4   1       95.53       94.25     15.52 o
   9   4   1      137.54      140.53     13.95 o
  10   4   1        6.40       16.79     14.84 o
  11   4   1        3.35        5.82     15.83 o
  12   4   1       15.16        8.72     13.11 o
 -11   5   1        7.46       12.58     14.73 o
 -10   5   1       13.30       20.67     13.37 o
  -9   5   1       52.19       61.56     14.09 o
  -8   5   1      160.43      156.53     13.50 o
  -7   5   1       44.43       41.33      9.88 o
  -6   5   1      345.70      322.75     14.35 o
  -5   5   1       44.80       50.29     11.70 o
  -4   5   1      202.62      224.28     14.49 o
  -3   5   1       32.09       42.45     13.20 o
  -2   5   1       26.19       26.51     14.43 o
  -1   5   1       36.31      127.23     32.15 o
   0   5   1       90.60       92.70     17.57 o
   1   5   1      209.87      248.06     16.80 o
   2   5   1       68.50       78.70     11.12 o
   3   5   1        5.72        6.52     11.63 o
   4   5   1      194.35      186.77     12.71 o
   5   5   1      198.02      194.96     13.59 o
   6   5   1      106.07      184.30     35.11 o
   7   5   1      100.99       95.79     13.52 o
   8   5   1       35.21       46.65     13.67 o
   9   5   1       34.81       45.98     16.21 o
  10   5   1       22.87       29.08     16.74 o
  11   5   1       16.27        6.25     12.54 o
 -10   6   1       23.54       23.96     14.24 o
  -9   6   1       80.67       64.81     11.72 o
  -8   6   1       41.93       40.56     12.65 o
  -7   6   1       50.54       63.53     11.64 o
  -6   6   1      155.50      167.15     12.65 o
  -5   6   1      171.17      186.24     14.48 o
  -4   6   1      141.62      162.75     16.53 o
  -3   6   1       34.39       42.24     14.88 o
  -2   6   1      137.83      140.81     15.58 o
  -1   6   1       39.51       36.47     14.22 o
   0   6   1       86.19       81.09     17.96 o
   1   6   1       25.57       19.70     17.08 o
   2   6   1       20.46       23.27     13.31 o
   3   6   1       55.83       66.33     11.52 o
   4   6   1      156.12      151.28     12.87 o
   5   6   1       42.09       48.52     13.64 o
   6   6   1       72.16       76.62     13.35 o
   7   6   1        7.64       13.60     12.24 o
   8   6   1       14.90       12.99     12.71 o
   9   6   1       25.82       22.17     13.20 o
  10   6   1       28.70       26.74     12.64 o
  -8   7   1       19.73       27.28     13.07 o
  -7   7   1       33.88       34.24     14.90 o
  -6   7   1      122.77      112.09     15.22 o
  -5   7   1       13.32       12.11     16.09 o
  -4   7   1       85.17       70.59     16.71 o
  -3   7   1       44.37       47.18     16.34 o
  -2   7   1      262.67      218.36     17.16 o
  -1   7   1      190.38      244.47     40.93 o
   0   7   1       18.43       25.68     15.00 o
   1   7   1        4.00        6.08     12.79 o
   2   7   1       84.43       82.69     13.74 o
   3   7   1       67.77       67.53     14.54 o
   4   7   1       84.81       78.62     15.41 o
   5   7   1        3.42       15.44     14.60 o
   6   7   1       95.56       99.55     14.50 o
   7   7   1       33.35       25.40     13.74 o
   8   7   1       54.54       45.53     15.64 o
  -5   8   1        4.25       -0.25     13.37 o
  -4   8   1        3.73        3.29     17.78 o
  -3   8   1        6.74       12.48     16.61 o
  -2   8   1       34.41       22.67     16.78 o
  -1   8   1       22.68       18.79     16.63 o
   0   8   1      106.52       99.89     15.15 o
   1   8   1      113.60      122.52     16.14 o
   2   8   1       39.89       26.35     17.66 o
   3   8   1       79.80       79.59     17.70 o
   4   8   1       38.40       39.48     16.04 o
   5   8   1       19.07       19.12     15.76 o
 -14   0   2       29.85       34.24     21.33 o
 -13   0   2      149.61      127.21     18.44 o
 -12   0   2       91.19      114.17     20.15 o
 -11   0   2      489.78      385.21     44.88 o
 -10   0   2        8.02        6.41     14.97 o
  -9   0   2       20.73       25.59     13.96 o
  -8   0   2        6.28        5.79     11.13 o
  -7   0   2      614.25      467.03     84.00 o
  -6   0   2      709.37      595.25     64.09 o
  -5   0   2      516.00      556.43     28.95 o
  -4   0   2     1489.94     1421.29     33.97 o
  -3   0   2       42.42       38.96     18.05 o
  -2   0   2        0.44        0.30     19.46 o
  -1   0   2      106.00       78.09     17.81 o
   1   0   2       22.53       17.85     40.92 o
   2   0   2     7956.76     7949.04   1037.42 o
   3   0   2     4984.98     4660.90     67.02 o
   4   0   2     1124.54      901.69    263.47 o
   5   0   2      561.83      525.33     25.20 o
   6   0   2      215.06      226.11     19.48 o
   7   0   2      134.61      165.77     20.39 o
   8   0   2      121.01      134.72     15.42 o
   9   0   2      176.08      196.65     20.08 o
  10   0   2       17.13       28.26     16.39 o
  11   0   2      100.56      103.27     16.04 o
  12   0   2       26.45       33.13     20.40 o
  13   0   2        7.09        6.37     21.19 o
  14   0   2        0.01        2.95     17.07 o
 -14   1   2        2.69       -1.06     13.49 o
 -13   1   2       17.36       19.67     11.48 o
 -12   1   2        2.59       12.53     10.38 o
 -11   1   2       85.48       84.89     11.57 o
 -10   1   2       67.58       68.54     11.42 o
  -9   1   2      142.52      119.95     11.74 o
  -8   1   2      170.71      166.16     14.58 o
  -7   1   2      576.73      562.09     35.15 o
  -6   1   2      312.76      304.77     12.64 o
  -5   1   2      849.00      861.81     32.63 o
  -4   1   2     1780.42     1733.61     38.57 o
  -3   1   2      976.95      785.33     26.30 o
  -2   1   2     3081.03     2771.85     35.59 o
  -1   1   2     5201.34     4890.81    150.83 o
   0   1   2     7228.73     7298.93    114.02 o
   1   1   2     1047.20      948.48     63.53 o
   2   1   2     3845.48     4131.57     61.50 o
   3   1   2     1868.06     1819.79     29.78 o
   4   1   2     2063.01     2052.61     55.74 o
   5   1   2      851.68      902.35     69.75 o
   6   1   2      326.34      286.81     21.84 o
   7   1   2       36.95       63.28     12.36 o
   8   1   2       35.55       25.21      8.92 o
   9   1   2      162.01      167.74     11.41 o
  10   1   2        8.93        4.04      8.97 o
  11   1   2      125.34      107.90     11.48 o
  12   1   2       41.61       54.31     11.21 o
  13   1   2        4.40       16.78     11.49 o
 -13   2   2       21.98       21.91     13.99 o
 -12   2   2       39.77       34.68     13.59 o
 -11   2   2       42.99       47.44      9.58 o
 -10   2   2       34.00       39.39      9.36 o
  -9   2   2      285.69      274.00     13.43 o
  -8   2   2      122.52      121.39     11.69 o
  -7   2   2      232.66      253.34     18.48 o
  -6   2   2      172.57      157.49     11.56 o
  -5   2   2      337.45      349.53     15.25 o
  -4   2   2      318.43      288.16     13.96 o
  -3   2   2      158.76      150.41     14.18 o
  -2   2   2      266.05      310.17     16.28 o
  -1   2   2      152.92      123.84     15.69 o
   0   2   2     1024.09      917.83     39.35 o
   1   2   2      632.46      553.01     40.01 o
   2   2   2     1115.39     1236.18     47.43 o
   3   2   2      394.37      373.83     21.53 o
   4   2   2      776.19      787.30     37.20 o
   5   2   2      584.00      631.65     16.47 o
   6   2   2      194.54      178.14     12.91 o
   7   2   2       61.02       59.91     12.91 o
   8   2   2        9.96       18.90     11.31 o
   9   2   2      350.08      308.65     16.07 o
  10   2   2       97.28       81.71     12.53 o
  11   2   2       37.19       38.35      9.55 o
  12   2   2       63.81       63.64     10.58 o
  13   2   2        0.96        1.73     12.13 o
 -13   3   2       28.85       34.12     11.83 o
 -12   3   2       15.48       29.54     11.46 o
 -11   3   2       26.41       22.57     10.65 o
 -10   3   2      222.86      241.29     14.57 o
  -9   3   2      396.98      416.76     15.26 o
  -8   3   2       84.27       82.95     12.32 o
  -7   3   2      316.99      315.65     14.94 o
  -6   3   2      316.70      335.54     13.99 o
  -5   3   2       66.74       80.59     13.13 o
  -4   3   2      149.82      168.78     12.65 o
  -3   3   2      598.45      636.28     19.65 o
  -2   3   2      925.32     1044.31     23.22 o
  -1   3   2      279.52      275.40     14.29 o
   0   3   2      489.52      519.87     19.40 o
   1   3   2      808.35      874.24     35.20 o
   2   3   2      163.15      135.94     23.79 o
   3   3   2       26.33       25.97     14.01 o
   4   3   2     1029.96     1075.98     75.78 o
   5   3   2      677.50      598.33     20.34 o
   6   3   2       64.62       58.56     12.67 o
   7   3   2        9.33       35.83     14.88 o
   8   3   2      230.95      237.74     14.17 o
   9   3   2      306.85      324.23     13.74 o
  10   3   2      100.99       93.01     10.64 o
  11   3   2        3.74        4.72     10.63 o
  12   3   2        8.89       12.24     10.95 o
  13   3   2       28.12       22.32     13.01 o
 -12   4   2      122.38      119.12     14.18 o
 -11   4   2       35.70       36.06     11.25 o
 -10   4   2       28.27       39.28     11.79 o
  -9   4   2       21.79       28.82     11.66 o
  -8   4   2      124.95      143.51     11.68 o
  -7   4   2      267.90      371.62     71.24 o
  -6   4   2       77.65       86.55     14.69 o
  -5   4   2      448.42      445.99     18.41 o
  -4   4   2       13.10       22.09      9.70 o
  -3   4   2      328.53      343.81     13.37 o
  -2   4   2      289.21      313.21     15.49 o
  -1   4   2       35.14       42.92     18.34 o
   0   4   2      289.79      337.43     16.23 o
   1   4   2      114.66      126.82     13.43 o
   2   4   2       33.10       40.52     13.23 o
   3   4   2      613.37      644.53     20.39 o
   4   4   2      324.44      320.25     18.27 o
   5   4   2      112.71      111.29     15.55 o
   6   4   2      145.38      156.71     16.19 o
   7   4   2      119.32      137.56     14.89 o
   8   4   2      128.81      109.43     12.87 o
   9   4   2      119.18      133.90     13.33 o
  10   4   2       65.06       57.66     16.57 o
  11   4   2       11.01       10.82     14.00 o
  12   4   2       31.46       31.28     15.17 o
 -11   5   2        8.85       13.37     12.69 o
 -10   5   2       41.61       53.95     13.38 o
  -9   5   2       18.40       14.84     12.16 o
  -8   5   2       82.49       61.04     11.71 o
  -7   5   2      382.60      413.56     34.67 o
  -6   5   2       14.48       22.73     11.38 o
  -5   5   2      115.50      120.27     13.49 o
  -4   5   2       34.33       46.39     13.32 o
  -3   5   2      233.37      285.98     22.36 o
  -2   5   2      126.22      113.94     15.50 o
  -1   5   2        1.97        6.44     14.22 o
   0   5   2      390.59      349.79     19.18 o
   1   5   2       10.94       19.67     12.63 o
   2   5   2       40.77       38.79     11.50 o
   3   5   2      123.38      116.85     11.20 o
   4   5   2       46.40       65.59     13.52 o
   5   5   2      144.27      166.86     16.67 o
   6   5   2      166.17      115.49     16.09 o
   7   5   2       87.63       80.70     13.76 o
   8   5   2       79.68       77.54     14.09 o
   9   5   2       82.88       94.20     17.45 o
  10   5   2       20.45       29.48     14.61 o
  11   5   2        2.79        4.24     15.13 o
 -10   6   2       71.68       64.39     14.25 o
  -9   6   2       50.57       50.32     12.41 o
  -8   6   2       58.69       67.84     12.12 o
  -7   6   2       46.22       82.14     21.48 o
  -6   6   2       21.35       11.41     13.31 o
  -5   6   2       24.06       22.12     12.88 o
  -4   6   2      372.68      314.18     14.16 o
  -3   6   2       70.67       83.81     13.27 o
  -2   6   2      123.95      107.94     15.21 o
  -1   6   2       11.69       20.80     14.00 o
   0   6   2       12.55       12.81     11.91 o
   1   6   2      119.74      135.76     16.02 o
   2   6   2       32.25       33.27     11.78 o
   3   6   2      103.84       92.86     10.90 o
   4   6   2      144.71      125.89     15.42 o
   5   6   2       25.66       25.82     10.13 o
   6   6   2       36.30       47.22     12.21 o
   7   6   2       37.86       36.43     13.83 o
   8   6   2       14.16       24.79     12.79 o
   9   6   2       27.96       28.78     13.57 o
  10   6   2       10.61       19.20     15.24 o
  -8   7   2       50.63       40.56     13.91 o
  -7   7   2       19.63       24.77     14.99 o
  -6   7   2       23.00       11.07     12.77 o
  -5   7   2       66.13       55.70     14.86 o
  -4   7   2        2.44       12.13     16.20 o
  -3   7   2       39.60       35.56     16.53 o
  -2   7   2      201.03      181.06     16.86 o
  -1   7   2      119.61      106.44     16.31 o
   0   7   2      401.29      406.53     20.39 o
   1   7   2        2.85        4.18     18.10 o
   2   7   2       26.60       25.65     16.42 o
   3   7   2      120.78      104.85     13.33 o
   4   7   2       47.03       44.61     11.56 o
   5   7   2       22.42        6.16     14.43 o
   6   7   2       51.55       46.65     13.97 o
   7   7   2        7.84        8.32     11.82 o
   8   7   2        5.32        9.83     12.77 o
  -5   8   2        3.72        9.81     17.73 o
  -4   8   2       56.16       53.75     17.77 o
  -3   8   2        1.36       -4.46     16.55 o
  -2   8   2       46.18       37.98     16.95 o
  -1   8   2       10.14        7.68     16.74 o
   0   8   2       36.60       36.67     18.57 o
   1   8   2       70.73       56.61     14.82 o
   2   8   2       93.41      105.92     17.52 o
   3   8   2       12.94        5.01     17.74 o
   4   8   2       49.33       40.98     14.10 o
   5   8   2       39.39       37.98     16.04 o
 -14   0   3        8.36       10.19     14.27 o
 -13   0   3       52.48       55.60     21.64 o
 -12   0   3       78.20       98.82     16.66 o
 -11   0   3      137.28      134.71     16.76 o
 -10   0   3       22.36       24.92     16.91 o
  -9   0   3      174.08      164.20     22.73 o
  -8   0   3       25.43       13.56     22.77 o
  -7   0   3        5.63       -0.42     15.37 o
  -6   0   3      871.08      817.86     23.39 o
  -5   0   3        6.77       11.82     17.58 o
  -4   0   3     2827.93     2375.39    234.93 o
  -3   0   3     2411.22     2276.96     44.19 o
  -2   0   3     1417.45     1249.18     33.09 o
  -1   0   3     2311.74     2120.43     73.34 o
   0   0   3      429.97      300.74     32.71 o
   2   0   3     4539.32     4427.01    361.57 o
   3   0   3     3399.26     3467.66    296.19 o
   4   0   3       26.19       21.09     17.06 o
   5   0   3       65.18       58.42     16.46 o
   6   0   3      234.81      197.69     14.62 o
   7   0   3       17.73       15.91     13.48 o
   8   0   3      977.09     1137.06     28.82 o
   9   0   3       45.33       43.63     17.87 o
  10   0   3       47.69       59.80     18.66 o
  11   0   3        1.55       19.64     18.88 o
  12   0   3       10.88        8.94     15.14 o
  13   0   3       28.16       18.60     17.52 o
 -14   1   3        5.70        2.35     10.85 o
 -13   1   3       52.76       46.22     11.89 o
 -12   1   3       73.06       81.95     12.45 o
 -11   1   3       53.33       40.65     11.44 o
 -10   1   3      193.13      203.99     17.10 o
  -9   1   3       47.55       49.57      9.81 o
  -8   1   3      269.46      255.62     12.85 o
  -7   1   3      160.45      141.88     11.48 o
  -6   1   3      329.83      352.50     35.30 o
  -5   1   3     1645.52     1559.48     40.39 o
  -4   1   3      861.33      927.88     20.42 o
  -3   1   3     1168.11      927.57     30.71 o
  -2   1   3     1797.82     1659.37     26.37 o
  -1   1   3      206.82      166.69     13.54 o
   0   1   3     4857.29     4665.82    239.07 o
   1   1   3     2525.83     2632.81    127.34 o
   2   1   3      880.74      787.56     47.52 o
   3   1   3     1286.99     1286.55     31.52 o
   4   1   3      250.65      213.51     13.79 o
   5   1   3     2038.94     2339.69    153.77 o
   6   1   3      113.89      114.00     10.93 o
   7   1   3       20.74       15.10     12.41 o
   8   1   3      428.85      432.69     15.16 o
   9   1   3      702.98      595.72     36.15 o
  10   1   3      479.10      469.47     32.07 o
  11   1   3       12.32       21.90     11.72 o
  12   1   3       90.57       94.95     14.55 o
  13   1   3        5.82        8.77     13.45 o
 -13   2   3       14.20        5.90     12.62 o
 -12   2   3        2.05       12.51     10.94 o
 -11   2   3        8.99       20.75     10.50 o
 -10   2   3       96.28       95.14     10.69 o
  -9   2   3      198.08      209.43     12.69 o
  -8   2   3       19.12       23.38      9.23 o
  -7   2   3       64.51       47.82     10.54 o
  -6   2   3      288.15      364.83     30.59 o
  -5   2   3      943.47     1055.92     29.07 o
  -4   2   3     1551.45     1639.00     45.57 o
  -3   2   3      253.25      217.71     12.06 o
  -2   2   3     1993.91     2005.32     67.89 o
  -1   2   3      115.30      107.07     11.29 o
   0   2   3      113.34      104.94     24.86 o
   1   2   3     2836.01     2770.54     93.49 o
   2   2   3     1601.58     1625.66     57.53 o
   3   2   3      478.22      437.56     22.60 o
   4   2   3      357.89      310.94     17.67 o
   5   2   3     1444.40     1515.19    190.52 o
   6   2   3       78.57       94.85     12.01 o
   7   2   3      213.57      231.03     13.25 o
   8   2   3       19.49       32.57     12.78 o
   9   2   3       68.17       72.06     10.82 o
  10   2   3      250.35      253.97     13.67 o
  11   2   3       25.22       30.10     12.77 o
  12   2   3       13.11       11.50     11.38 o
  13   2   3       16.33        8.52     12.30 o
 -13   3   3       15.55       29.29     14.41 o
 -12   3   3        0.60        8.09     11.30 o
 -11   3   3       18.65       15.49     13.69 o
 -10   3   3      240.21      211.97     13.16 o
  -9   3   3        5.82       41.78     10.60 o
  -8   3   3      153.74      163.79     12.08 o
  -7   3   3       98.40       85.45     10.82 o
  -6   3   3      157.77      181.17      9.89 o
  -5   3   3      377.70      376.31     12.90 o
  -4   3   3      141.15      123.18     11.59 o
  -3   3   3      388.82      402.62     13.97 o
  -2   3   3      409.74      370.49     15.97 o
  -1   3   3       91.06      108.68     13.81 o
   0   3   3      366.77      370.24     17.33 o
   1   3   3      918.91      979.57     34.41 o
   2   3   3      336.78      362.43     32.44 o
   3   3   3     1426.30     1722.62     33.14 o
   4   3   3      524.80      543.27     20.56 o
   5   3   3      261.55      247.49     15.61 o
   6   3   3      357.13      334.97     22.62 o
   7   3   3      203.06      184.00     15.81 o
   8   3   3      221.23      263.00     17.93 o
   9   3   3      169.30      147.36     14.38 o
  10   3   3      110.93      103.64     11.57 o
  11   3   3        5.91        4.57     15.26 o
  12   3   3       19.29       24.42     15.91 o
  13   3   3        0.48       15.69     17.04 o
 -12   4   3       37.03       35.59     10.98 o
 -11   4   3       47.07       35.26     10.51 o
 -10   4   3       30.97       27.94     10.19 o
  -9   4   3        8.38       16.76      9.65 o
  -8   4   3      177.80      177.33     10.82 o
  -7   4   3       80.61       89.90     10.51 o
  -6   4   3      943.05     1059.01     41.27 o
  -5   4   3       67.98       69.75     11.57 o
  -4   4   3      533.09      559.21     15.71 o
  -3   4   3       47.84       58.57     10.08 o
  -2   4   3      169.28      175.53     12.27 o
  -1   4   3       27.10       35.21     14.92 o
   0   4   3      113.27      132.80     12.97 o
   1   4   3      231.46      261.67     15.86 o
   2   4   3     1094.55     1107.47     54.52 o
   3   4   3        4.39        8.39     15.60 o
   4   4   3       40.28       39.74     13.05 o
   5   4   3       74.86       45.28     13.29 o
   6   4   3       47.55       45.31     14.62 o
   7   4   3       46.35       37.49     13.24 o
   8   4   3       21.39       35.64     12.61 o
   9   4   3       10.49       28.25     13.20 o
  10   4   3       76.72       70.04     16.72 o
  11   4   3        4.73        6.78     12.76 o
  12   4   3        2.00       16.67     17.69 o
 -11   5   3       29.09       32.54     13.56 o
 -10   5   3       27.49       34.14     11.30 o
  -9   5   3       77.25      102.07     14.57 o
  -8   5   3      109.45      104.57     13.28 o
  -7   5   3       27.59       16.34     13.21 o
  -6   5   3      265.89      269.36     14.17 o
  -5   5   3      157.20      167.22     13.44 o
  -4   5   3      438.89      444.38     16.15 o
  -3   5   3       48.93       50.94     13.05 o
  -2   5   3      112.65      121.80     20.13 o
  -1   5   3      539.59      530.26     19.99 o
   0   5   3       11.53       24.10     11.19 o
   1   5   3        6.45       15.84     13.07 o
   2   5   3      134.08      126.26     13.84 o
   3   5   3       69.42       61.56     11.83 o
   4   5   3       19.26       13.70     13.11 o
   5   5   3       84.93       81.05     15.92 o
   6   5   3        3.21       12.72     15.31 o
   7   5   3      317.04      318.96     17.95 o
   8   5   3       45.47       44.86     14.37 o
   9   5   3       53.62       31.43     16.82 o
  10   5   3       13.35       21.96     16.27 o
  11   5   3        9.30       10.58     15.54 o
 -10   6   3       20.66        8.54     12.73 o
  -9   6   3       21.30       33.30     13.65 o
  -8   6   3       77.18       83.02     12.79 o
  -7   6   3        3.73        6.25     13.98 o
  -6   6   3      200.52      190.70     15.44 o
  -5   6   3       14.69       15.16      9.57 o
  -4   6   3      191.80      199.01     14.46 o
  -3   6   3       47.09       33.56     18.18 o
  -2   6   3      145.64      141.80     15.82 o
  -1   6   3       34.30       41.11     15.61 o
   0   6   3       20.68       31.07     13.91 o
   1   6   3       58.96       65.29     16.12 o
   2   6   3      213.34      188.29     14.71 o
   3   6   3       57.11       51.49     12.73 o
   4   6   3       33.57       29.53     11.70 o
   5   6   3      120.70      132.73     12.28 o
   6   6   3       65.38       53.04     12.81 o
   7   6   3       83.40       66.74     17.10 o
   8   6   3       16.89       24.50     17.04 o
   9   6   3        5.17        0.08     17.10 o
  10   6   3       27.34       36.40     21.76 o
  -8   7   3        8.64        5.55     13.89 o
  -7   7   3       83.77       78.00     14.60 o
  -6   7   3        7.06       20.23     13.00 o
  -5   7   3       22.21       17.49     14.19 o
  -4   7   3      220.30      197.66     26.01 o
  -3   7   3       67.79       69.35     16.78 o
  -2   7   3       62.02       64.87     15.98 o
  -1   7   3      136.61      129.12     17.54 o
   0   7   3      169.49      146.07     16.64 o
   1   7   3      108.44      112.32     18.97 o
   2   7   3       97.28       84.85     11.59 o
   3   7   3      253.51      232.69     15.59 o
   4   7   3       73.64       68.23     12.08 o
   5   7   3       49.51       45.26     14.88 o
   6   7   3      152.80      138.13     15.54 o
   7   7   3       33.57       28.76     12.72 o
   8   7   3       15.35        9.97     11.89 o
  -5   8   3        3.38        1.33     14.94 o
  -4   8   3       13.56        8.78     18.58 o
  -3   8   3        3.80        6.84     16.82 o
  -2   8   3       46.78       47.69     17.01 o
  -1   8   3       33.20       25.70     17.55 o
   0   8   3        3.61       -4.02     16.48 o
   1   8   3       68.04       62.94     15.62 o
   2   8   3       29.05       32.59     15.70 o
   3   8   3        3.16        8.44     17.99 o
   4   8   3        7.68       19.42     13.89 o
   5   8   3       27.23       23.90     15.61 o
 -14   0   4        0.09       15.91     19.96 o
 -13   0   4        0.14        0.92     14.47 o
 -12   0   4       40.94       42.79     16.28 o
 -11   0   4      164.41      132.65     13.74 o
 -10   0   4      104.18       83.34     14.37 o
  -9   0   4       72.88       76.24     13.75 o
  -8   0   4      371.90      365.14     20.18 o
  -7   0   4      127.69      111.38     18.68 o
  -6   0   4      132.49      144.39     16.08 o
  -5   0   4      331.57      271.51     20.58 o
  -4   0   4      106.12       65.61     16.04 o
  -3   0   4       13.64       14.55     13.06 o
  -2   0   4      154.33      137.19     18.12 o
  -1   0   4       60.93       44.94     23.88 o
   0   0   4      264.98      241.63     29.94 o
   2   0   4      769.71      455.91     39.12 o
   3   0   4     1733.00     1286.35    272.98 o
   4   0   4     7583.78     9074.57    755.33 o
   5   0   4     2566.47     2707.90    203.95 o
   6   0   4       19.93       26.45     16.32 o
   7   0   4      257.65      244.33     17.96 o
   8   0   4        1.15       17.50     12.44 o
   9   0   4      818.54      865.31     23.53 o
  10   0   4       57.75       50.94     16.62 o
  11   0   4        8.42       14.45     18.78 o
  12   0   4        5.59       16.75     16.09 o
  13   0   4        2.23        8.28     21.58 o
 -14   1   4        0.86      -10.75     30.00 o
 -13   1   4        8.27       16.61     11.43 o
 -12   1   4       31.11       29.66     11.91 o
 -11   1   4       63.07       88.58     12.65 o
 -10   1   4       41.48       40.89     11.06 o
  -9   1   4        5.33       21.27      9.78 o
  -8   1   4      317.43      351.48     13.34 o
  -7   1   4       73.84       55.37     10.23 o
  -6   1   4        2.97        3.48      9.50 o
  -5   1   4      240.43      223.03     12.85 o
  -4   1   4      595.52      531.16     23.57 o
  -3   1   4     2387.51     2261.79     53.89 o
  -2   1   4    12193.92    12902.55    118.37 o
  -1   1   4     1280.45     1121.06     24.78 o
   0   1   4     2176.90     1800.58     46.59 o
   1   1   4     1014.15      988.67     89.92 o
   2   1   4     4211.23     4323.81     93.87 o
   3   1   4     2269.00     2208.01     39.37 o
   4   1   4       40.02       51.29     11.44 o
   5   1   4     3177.06     3061.36    338.35 o
   6   1   4      112.69      197.56     30.69 o
   7   1   4      129.32      133.33     11.66 o
   8   1   4      104.53       97.91     10.58 o
   9   1   4       11.39       21.46     10.96 o
  10   1   4      233.86      245.80     14.96 o
  11   1   4       48.51       39.20     11.30 o
  12   1   4       19.25       13.33     11.34 o
  13   1   4       10.09       15.05     13.35 o
 -13   2   4        2.09        6.87     12.19 o
 -12   2   4       10.26       23.47     11.01 o
 -11   2   4       80.90       86.74     12.30 o
 -10   2   4       18.43       14.66     10.90 o
  -9   2   4      243.08      262.70     13.53 o
  -8   2   4       50.43       55.01     11.41 o
  -7   2   4      441.47      412.50     13.95 o
  -6   2   4       29.33       44.93     12.59 o
  -5   2   4      212.99      211.00     10.77 o
  -4   2   4      872.29      889.99     17.49 o
  -3   2   4     1421.48     1476.60     51.34 o
  -2   2   4     1608.47     1563.14     22.03 o
  -1   2   4     1486.03     1590.30     37.94 o
   0   2   4      243.39      214.94     22.56 o
   2   2   4      618.31      633.29     41.77 o
   3   2   4     1174.26     1242.92     55.63 o
   4   2   4     1147.11     1071.38     43.96 o
   5   2   4       62.51       68.14     13.99 o
   6   2   4       65.92       63.88     15.58 o
   7   2   4       84.58       88.84     11.87 o
   8   2   4      150.98      144.27     13.85 o
   9   2   4      297.86      286.96     19.65 o
  10   2   4       99.59       91.02     11.61 o
  11   2   4       83.90       94.73     11.83 o
  12   2   4       15.89       19.21     10.25 o
  13   2   4       27.74       53.47     12.52 o
 -13   3   4        0.94        4.47      9.59 o
 -12   3   4       38.34       35.36     12.06 o
 -11   3   4       13.21       17.11     10.36 o
 -10   3   4      193.09      182.19     11.65 o
  -9   3   4       20.41       16.29      9.44 o
  -8   3   4       61.23       98.43     12.22 o
  -7   3   4      511.62      534.28     13.54 o
  -6   3   4      460.76      474.40     12.86 o
  -5   3   4      158.33      166.98     13.39 o
  -4   3   4     1442.33     1544.59     67.46 o
  -3   3   4       66.17       78.90     10.88 o
  -2   3   4      682.78      765.06     16.13 o
  -1   3   4     1551.24     1605.31     34.10 o
   0   3   4      307.74      332.63     16.16 o
   1   3   4        4.37        3.22     21.33 o
   2   3   4     1207.31     1228.20     50.57 o
   3   3   4       77.70       89.95     14.43 o
   4   3   4     2646.08     3017.40     49.49 o
   5   3   4      386.08      372.25     18.20 o
   6   3   4       22.73       26.47     12.93 o
   7   3   4      646.56      643.89     22.87 o
   8   3   4      110.50      124.24     15.49 o
   9   3   4      109.09      124.65     13.78 o
  10   3   4       67.79       63.60     15.18 o
  11   3   4       42.49       45.76     16.35 o
  12   3   4        5.36       16.81     12.21 o
  13   3   4        8.77        6.34     16.33 o
 -12   4   4       19.96       27.13     11.17 o
 -11   4   4       50.34       35.91     10.89 o
 -10   4   4      154.53      111.04     10.96 o
  -9   4   4      102.84      103.72     10.72 o
  -8   4   4       13.38       18.31      9.84 o
  -7   4   4      210.87      183.46     11.65 o
  -6   4   4      264.97      272.07     13.48 o
  -5   4   4      329.92      349.89     28.25 o
  -4   4   4      117.10      124.88     12.13 o
  -3   4   4      134.25      141.39     13.43 o
  -2   4   4       13.53        4.97     14.01 o
  -1   4   4      323.88      345.78     18.70 o
   0   4   4       70.47       75.03     11.59 o
   1   4   4      298.46      311.71     16.80 o
   2   4   4      325.77      404.53     42.62 o
   3   4   4      177.87      177.09     16.34 o
   4   4   4       47.99       44.58     14.86 o
   5   4   4       79.13       68.77     14.58 o
   6   4   4       93.55       88.27     13.75 o
   7   4   4       60.78       65.23     13.47 o
   8   4   4       20.43       20.24     13.32 o
   9   4   4      167.78      162.04     15.39 o
  10   4   4        5.01       13.34     12.87 o
  11   4   4       17.79       26.60     16.39 o
  12   4   4        0.64        6.13     13.83 o
 -11   5   4        4.98       14.16     12.88 o
 -10   5   4       27.02       27.11     11.93 o
  -9   5   4       41.50       45.95     12.41 o
  -8   5   4        5.22        5.13      9.62 o
  -7   5   4      103.71      107.05     13.82 o
  -6   5   4      251.96      257.29     13.63 o
  -5   5   4       73.40       70.37     12.28 o
  -4   5   4      183.79      211.71     13.72 o
  -3   5   4      753.31      784.00     33.76 o
  -2   5   4      284.01      300.98     21.71 o
  -1   5   4       95.58      105.17     15.61 o
   0   5   4       94.66       78.50     12.25 o
   1   5   4       11.85        5.26     12.41 o
   2   5   4        2.69        9.07     11.42 o
   3   5   4        7.72        9.30     20.34 o
   4   5   4      208.98      224.71     18.13 o
   5   5   4       24.13       22.30     14.87 o
   6   5   4      422.84      386.04     41.97 o
   7   5   4       36.57       40.93     13.75 o
   8   5   4        9.87       -4.03     13.57 o
   9   5   4       45.49       48.75     15.06 o
  10   5   4       10.85        5.36     16.76 o
  11   5   4        6.83       11.50     15.05 o
 -10   6   4       10.52        3.96     12.89 o
  -9   6   4        4.03        6.05     12.00 o
  -8   6   4        0.59        8.62     13.18 o
  -7   6   4        3.63       10.38     13.71 o
  -6   6   4      131.15      126.06     12.53 o
  -5   6   4       35.25       47.21     12.21 o
  -4   6   4      121.83      117.07     11.63 o
  -3   6   4       22.44       24.74     14.24 o
  -2   6   4       30.53       21.97     13.32 o
  -1   6   4       10.55       14.05     13.40 o
   0   6   4      159.52      166.31     18.43 o
   1   6   4       25.81       22.25     11.88 o
   2   6   4       77.02       54.67     14.15 o
   3   6   4       30.63       33.89     12.22 o
   4   6   4      144.30      135.71     15.41 o
   5   6   4      109.86      112.49     13.74 o
   6   6   4       33.04       41.77     16.92 o
   7   6   4       11.39        9.06     14.59 o
   8   6   4       23.56       13.25     14.67 o
   9   6   4       13.78       21.87     17.31 o
  10   6   4        7.90       35.49     32.62 o
  -8   7   4       23.56       36.39     15.95 o
  -7   7   4        8.11       16.65     15.33 o
  -6   7   4       23.21       24.08     13.21 o
  -5   7   4       41.18       43.68     17.67 o
  -4   7   4       55.59       26.04     20.63 o
  -3   7   4      198.63      204.78     19.34 o
  -2   7   4        8.56        9.68     15.21 o
  -1   7   4        2.01        1.32     16.23 o
   0   7   4       69.67       82.11     16.83 o
   1   7   4      158.82      145.45     18.44 o
   2   7   4       13.24       -1.50     13.35 o
   3   7   4      380.30      366.33     14.85 o
   4   7   4      121.48      118.22     12.53 o
   5   7   4        7.61        4.01     12.15 o
   6   7   4       26.75       20.94     15.61 o
   7   7   4       14.78        2.51     14.18 o
   8   7   4       18.69       21.92     17.25 o
  -5   8   4        7.21       18.34     17.15 o
  -4   8   4        4.51       15.28     17.08 o
  -3   8   4        5.00       11.02     16.90 o
  -2   8   4       26.19       31.68     18.41 o
  -1   8   4       56.26       38.39     14.77 o
   0   8   4       28.24       31.10     18.33 o
   1   8   4       17.41       19.33     18.24 o
   2   8   4       27.97       24.30     13.70 o
   3   8   4       16.32       11.45     14.43 o
   4   8   4        0.63        3.86     15.60 o
   5   8   4        8.99        5.21     13.42 o
 -14   0   5       13.06       32.71     17.59 o
 -13   0   5        0.72        0.82     19.35 o
 -12   0   5      114.42       93.15     14.16 o
 -11   0   5      258.05      243.24     16.28 o
 -10   0   5       43.92       68.75     13.85 o
  -9   0   5       71.70       91.34     17.57 o
  -8   0   5        0.77       -3.84     18.34 o
  -7   0   5       10.88        6.60     14.42 o
  -6   0   5       24.97       19.11     11.80 o
  -5   0   5      181.85      156.53     16.21 o
  -4   0   5      164.00      171.27     17.08 o
  -3   0   5      302.09      246.81     23.89 o
  -2   0   5       30.42       20.27     15.24 o
  -1   0   5    10263.84    10212.61    632.30 o
   0   0   5     1253.43     1169.75     43.95 o
   3   0   5     1620.41     1686.02     59.79 o
   4   0   5      289.31      340.24     23.97 o
   5   0   5      723.57      830.26     27.11 o
   6   0   5     1069.43     1256.55     56.65 o
   7   0   5        3.52       52.01     16.21 o
   8   0   5      119.47      172.10     18.86 o
   9   0   5      203.73      213.98     19.10 o
  10   0   5      246.52      254.28     16.42 o
  11   0   5       14.54       26.44     13.50 o
  12   0   5        1.97       10.87     20.33 o
  13   0   5        0.05        5.13     14.95 o
 -13   1   5        8.10        0.86     11.07 o
 -12   1   5       48.24       45.23     10.91 o
 -11   1   5       51.77       31.88     13.80 o
 -10   1   5       32.75       38.29     11.76 o
  -9   1   5       52.50       55.82     12.72 o
  -8   1   5       34.64       41.29      9.76 o
  -7   1   5     1182.60     1454.46     77.28 o
  -6   1   5      171.78      167.54      9.96 o
  -5   1   5      250.76      196.73     13.58 o
  -4   1   5     1455.93     1565.89     25.82 o
  -3   1   5      201.55      203.98     11.51 o
  -2   1   5     1860.95     1858.48     56.24 o
  -1   1   5     9138.80     9734.04    155.56 o
   0   1   5      572.31      484.72     22.10 o
   1   1   5     3400.48     2781.46    123.11 o
   2   1   5     1153.53     1158.46     65.60 o
   3   1   5     1655.43     1593.89    138.71 o
   4   1   5     1620.91     1663.77     30.90 o
   5   1   5       29.69       25.92     15.59 o
   6   1   5       98.06      115.90     13.46 o
   7   1   5       49.62       68.41     13.81 o
   8   1   5       33.35       27.39      9.44 o
   9   1   5      170.38      185.85     14.63 o
  10   1   5       36.84       44.12     12.12 o
  11   1   5       54.75       67.56     11.49 o
  12   1   5       14.37       20.88     13.84 o
  13   1   5       47.97       34.82     13.32 o
 -13   2   5        2.66        8.68      9.81 o
 -12   2   5       75.86       78.46     10.90 o
 -11   2   5       60.00       55.24     14.39 o
 -10   2   5       31.28       35.20     11.15 o
  -9   2   5       31.96       17.21     11.65 o
  -8   2   5      172.94      170.46      9.93 o
  -7   2   5      251.95      268.57     11.76 o
  -6   2   5       45.20       47.27      8.27 o
  -5   2   5      213.55      179.03      9.58 o
  -4   2   5     1164.07     1165.65     17.96 o
  -3   2   5     2115.90     1960.92     36.29 o
  -2   2   5     2348.91     2403.07     92.85 o
  -1   2   5      687.72      642.95     18.57 o
   0   2   5     2286.56     2076.59     38.05 o
   1   2   5       15.15       15.55     19.05 o
   2   2   5      147.25      162.16     32.46 o
   3   2   5      883.47      949.44     66.07 o
   4   2   5     1042.37     1137.91     27.44 o
   5   2   5     1506.13     1454.98     46.37 o
   6   2   5       42.99       47.82     13.18 o
   7   2   5      352.74      382.38     34.39 o
   8   2   5      577.71      533.72     27.38 o
   9   2   5      153.31      161.45     11.27 o
  10   2   5       22.90       26.78     10.23 o
  11   2   5       33.12       44.07     13.98 o
  12   2   5       21.79       27.80     11.41 o
  13   2   5        8.85       23.55     14.69 o
 -13   3   5        3.08       12.62     10.47 o
 -12   3   5       13.16       15.81     10.53 o
 -11   3   5       10.44       17.45     11.17 o
 -10   3   5      101.44       95.15      9.46 o
  -9   3   5      535.40      483.23     16.28 o
  -8   3   5      270.99      238.16     11.80 o
  -7   3   5      437.47      408.89     26.49 o
  -6   3   5      512.82      489.49     17.86 o
  -5   3   5       96.42       92.66     11.22 o
  -4   3   5       48.51       64.67     11.54 o
  -3   3   5      295.76      272.99     14.26 o
  -2   3   5      191.84      206.40     15.31 o
  -1   3   5     2746.76     2797.72     64.52 o
   0   3   5      149.96      217.56     29.75 o
   1   3   5       14.36       26.11     21.15 o
   2   3   5      123.29      111.12     34.71 o
   3   3   5     1040.50     1094.36     44.57 o
   4   3   5      300.97      308.80     19.16 o
   5   3   5      128.62      148.49     13.82 o
   6   3   5      172.65      168.59     15.82 o
   7   3   5       59.68       68.20     16.47 o
   8   3   5        0.31        0.91     14.47 o
   9   3   5       40.91       41.50     14.54 o
  10   3   5      181.88      163.45     17.17 o
  11   3   5       19.59       17.71     13.27 o
  12   3   5       35.07       24.87     16.48 o
 -12   4   5        9.96        8.64     11.74 o
 -11   4   5       25.35       20.32     11.41 o
 -10   4   5       52.06       62.16      9.71 o
  -9   4   5       49.16       38.99     10.30 o
  -8   4   5      113.46       89.93      9.17 o
  -7   4   5      420.18      493.11     13.66 o
  -6   4   5      151.23      178.25     12.42 o
  -5   4   5      120.79      115.31     10.37 o
  -4   4   5      212.13      225.71     11.06 o
  -3   4   5      317.80      304.19     14.75 o
  -2   4   5      354.55      339.77     19.76 o
  -1   4   5      283.21      309.43     15.19 o
   0   4   5      254.42      265.59     16.63 o
   1   4   5      351.98      358.55     18.83 o
   2   4   5       11.99       11.67     19.75 o
   3   4   5      355.09      323.36     30.86 o
   4   4   5       40.52       45.87     15.54 o
   5   4   5       37.35       53.44     15.33 o
   6   4   5      283.83      248.99     15.41 o
   7   4   5      148.13      126.48     14.40 o
   8   4   5       30.60       22.22     15.05 o
   9   4   5        3.41        0.59     14.98 o
  10   4   5       68.21       85.52     15.77 o
  11   4   5        4.36       11.17     13.85 o
  12   4   5       16.55        6.55     17.27 o
 -11   5   5       29.89       35.80     11.62 o
 -10   5   5        0.56       11.23     10.84 o
  -9   5   5       15.35       19.62     10.90 o
  -8   5   5       37.57       49.18     10.07 o
  -7   5   5       77.18       89.89     13.87 o
  -6   5   5      148.54      130.53     12.06 o
  -5   5   5      328.72      329.99     14.26 o
  -4   5   5      322.29      359.28     15.01 o
  -3   5   5       84.85      100.63     15.87 o
  -2   5   5      224.15      223.41     17.63 o
  -1   5   5      170.09      164.26     13.24 o
   0   5   5      231.26      216.74     12.28 o
   1   5   5       31.51       29.76     12.54 o
   2   5   5      136.33      126.49     18.11 o
   3   5   5       14.50       16.55     29.15 o
   4   5   5       20.70       25.36     14.63 o
   5   5   5      457.37      440.56     20.42 o
   6   5   5      118.52       99.05     16.48 o
   7   5   5       69.44       65.72     13.73 o
   8   5   5       13.59       24.94     15.69 o
   9   5   5        0.75       -0.07     16.04 o
  10   5   5       11.17       25.48     14.76 o
  11   5   5        4.51        3.90     17.25 o
 -10   6   5       12.54        4.80     13.97 o
  -9   6   5       19.82       17.18     11.33 o
  -8   6   5        4.39        4.48     11.61 o
  -7   6   5       74.04       77.49     13.08 o
  -6   6   5      184.29      178.32     13.47 o
  -5   6   5      375.03      366.54     14.72 o
  -4   6   5      281.79      237.34     17.17 o
  -3   6   5       41.71       40.33     16.04 o
  -2   6   5       15.57       19.86     15.05 o
  -1   6   5       59.57       47.00     14.20 o
   0   6   5       81.23       77.85     15.16 o
   1   6   5       79.22       87.47     13.79 o
   2   6   5       63.63       56.73     14.18 o
   3   6   5      189.58      201.91     12.83 o
   4   6   5       37.65       45.90     13.81 o
   5   6   5       12.99        8.37     19.77 o
   6   6   5      145.89      159.59     16.39 o
   7   6   5       49.77       40.85     18.32 o
   8   6   5       37.19       50.94     18.55 o
   9   6   5       38.67       39.74     15.16 o
  -8   7   5       13.46       19.07     15.79 o
  -7   7   5       16.23       11.53     13.95 o
  -6   7   5       20.99       17.44     13.09 o
  -5   7   5        0.88       18.04     16.34 o
  -4   7   5       72.24       60.04     21.37 o
  -3   7   5      178.02      151.97     17.65 o
  -2   7   5       19.49       24.35     16.12 o
  -1   7   5        2.02        5.50     13.76 o
   0   7   5       62.75       60.59     18.26 o
   1   7   5       37.12       22.12     15.56 o
   2   7   5       51.85       45.25     13.80 o
   3   7   5       59.24       49.73     12.08 o
   4   7   5        6.99       13.46     13.02 o
   5   7   5       72.67       70.72     13.46 o
   6   7   5       16.70       18.73     13.18 o
   7   7   5       16.45       17.20     13.27 o
   8   7   5        0.03       -3.50     33.59 o
  -5   8   5       10.39        6.99     17.68 o
  -4   8   5       43.74       28.38     17.97 o
  -3   8   5       12.14       13.94     16.89 o
  -2   8   5       10.86       18.42     17.91 o
  -1   8   5       41.46       49.93     18.87 o
   0   8   5       58.37       62.99     19.98 o
   1   8   5        3.68        9.49     19.32 o
   2   8   5       86.20       80.32     17.37 o
   3   8   5       94.56       75.72     16.10 o
   4   8   5        7.80        9.22     11.48 o
   5   8   5        7.07        7.90     31.29 o
 -13   0   6        0.15       10.80     12.24 o
 -12   0   6        9.70       12.76     14.15 o
 -11   0   6      162.13      153.55     15.16 o
 -10   0   6       19.49       -6.59     16.20 o
  -9   0   6       94.85      107.51     15.04 o
  -8   0   6      212.23      202.82     14.98 o
  -7   0   6       36.33       41.01     14.88 o
  -6   0   6      203.39      187.22     16.15 o
  -5   0   6       77.88       91.83     13.27 o
  -4   0   6      244.65      231.08     15.86 o
  -3   0   6     1565.01     1469.47     82.90 o
  -2   0   6     1728.11     1616.60     33.24 o
  -1   0   6       26.65       35.62     18.79 o
   0   0   6     3820.17     3972.89     69.49 o
   1   0   6       10.86        6.40     32.02 o
   3   0   6     1786.61     1182.34     46.41 o
   4   0   6      124.38       82.38     30.11 o
   5   0   6     1269.13     1360.99    144.86 o
   6   0   6     1682.71     1584.39     54.56 o
   7   0   6       41.52       31.20     17.68 o
   8   0   6        0.98        5.65     14.10 o
   9   0   6       98.05       83.73     16.41 o
  10   0   6       28.08       26.84     16.54 o
  11   0   6        2.32        1.28     18.82 o
  12   0   6       47.03       46.06     14.94 o
  13   0   6       11.32       14.49     17.09 o
 -13   1   6        8.88       12.61     10.88 o
 -12   1   6      119.24      120.74     10.13 o
 -11   1   6       92.72       70.95     11.37 o
 -10   1   6       76.14       65.74      9.83 o
  -9   1   6       54.67       64.13      9.50 o
  -8   1   6      742.08      692.42     15.41 o
  -7   1   6       83.21       79.98      9.04 o
  -6   1   6       60.50       65.60      9.22 o
  -5   1   6      528.65      476.35     34.96 o
  -4   1   6      384.88      421.57     15.52 o
  -3   1   6     3193.72     2913.39    159.21 o
  -2   1   6     1476.98     1261.20     25.07 o
  -1   1   6     1758.92     1633.42     91.01 o
   0   1   6     2090.73     1873.49     33.92 o
   1   1   6      270.47      227.07     22.52 o
   2   1   6      197.75      158.97     47.05 o
   3   1   6      312.07      339.48     26.04 o
   4   1   6     1830.34     2297.39    213.64 o
   5   1   6     1199.24     1290.15     66.79 o
   6   1   6     1701.42     2001.06     49.82 o
   7   1   6       76.26       96.78     11.02 o
   8   1   6      296.18      321.81     41.19 o
   9   1   6      108.70      106.67     13.00 o
  10   1   6      202.83      217.34     22.16 o
  11   1   6       37.42       38.25     11.14 o
  12   1   6        0.48        3.72     10.84 o
  13   1   6        6.47       10.12     11.91 o
 -13   2   6        0.51       13.92     11.39 o
 -12   2   6       38.93       36.74     10.21 o
 -11   2   6      132.09      127.10     11.16 o
 -10   2   6      160.19      159.36     12.92 o
  -9   2   6      263.25      265.76     12.10 o
  -8   2   6       98.02       99.06      9.92 o
  -7   2   6        6.80        4.35      8.88 o
  -6   2   6      161.52      189.51     15.06 o
  -5   2   6      239.97      252.89     10.64 o
  -4   2   6      936.27      944.46     26.97 o
  -3   2   6       66.40       71.80     10.94 o
  -2   2   6      466.69      534.14     15.40 o
  -1   2   6     2334.05     2298.92     58.05 o
   0   2   6      479.35      383.57     21.62 o
   1   2   6      118.22      124.44     26.99 o
   2   2   6      752.91      727.65     72.81 o
   3   2   6      239.53      274.61     29.00 o
   4   2   6     1241.14     1418.09    126.19 o
   5   2   6       64.16       72.00     15.40 o
   6   2   6       31.53       14.30     12.70 o
   7   2   6      103.93      107.81     15.65 o
   8   2   6       12.98        9.91     12.89 o
   9   2   6      398.25      397.66     18.52 o
  10   2   6       34.95       40.77     12.38 o
  11   2   6       57.38       52.16     15.81 o
  12   2   6       22.60       13.93     12.97 o
  13   2   6       72.92       82.44     18.14 o
 -13   3   6       13.67       11.11     11.23 o
 -12   3   6       20.51       23.68      9.85 o
 -11   3   6        9.23       12.31      9.45 o
 -10   3   6      170.64      163.65     11.40 o
  -9   3   6       75.51       73.71      9.87 o
  -8   3   6      288.93      303.56     11.60 o
  -7   3   6      148.82      171.14      9.88 o
  -6   3   6      387.11      450.13     11.59 o
  -5   3   6      172.17      198.49     10.97 o
  -4   3   6      548.06      498.81     16.82 o
  -3   3   6      812.43      834.95     31.03 o
  -2   3   6      793.19      807.76     16.92 o
  -1   3   6      238.22      267.83     14.56 o
   0   3   6       57.35       52.11     19.77 o
   1   3   6      664.63      884.19     39.00 o
   3   3   6      397.65      436.61     37.43 o
   4   3   6      138.67      120.21     14.64 o
   5   3   6      196.48      185.63     14.55 o
   6   3   6      258.60      289.31     17.55 o
   7   3   6       56.84       51.41     12.86 o
   8   3   6       26.07       29.50     14.79 o
   9   3   6      157.50      159.60     17.35 o
  10   3   6        2.98        6.33     13.02 o
  11   3   6       30.94       43.39     13.17 o
  12   3   6       27.12       25.08     12.96 o
 -12   4   6        6.45       10.74     11.24 o
 -11   4   6        7.32        6.89     10.69 o
 -10   4   6       38.02       33.85      9.60 o
  -9   4   6       25.07       16.92      9.39 o
  -8   4   6       88.75       62.97      9.59 o
  -7   4   6      374.32      349.10     13.27 o
  -6   4   6       75.86       96.07     11.64 o
  -5   4   6      109.20      129.70     10.59 o
  -4   4   6      483.15      457.59     13.35 o
  -3   4   6       66.82       62.15     15.12 o
  -2   4   6       56.97       62.83     11.59 o
  -1   4   6      425.57      405.26     16.20 o
   0   4   6      133.99      176.17     13.18 o
   1   4   6      414.67      448.81     26.99 o
   2   4   6     1175.57     1233.49     62.22 o
   3   4   6      325.38      300.75     33.78 o
   4   4   6       16.41       31.48     16.20 o
   5   4   6        1.58       20.28     15.57 o
   6   4   6       53.12       54.79     14.28 o
   7   4   6      141.85      132.23     14.74 o
   8   4   6       26.02       38.92     15.35 o
   9   4   6        3.32        8.33     12.51 o
  10   4   6       25.78       24.13     14.16 o
  11   4   6       25.55       25.19     16.38 o
  12   4   6       28.17       22.69     16.97 o
 -11   5   6        0.10        7.78     10.19 o
 -10   5   6       30.39       20.88     10.48 o
  -9   5   6       37.40       28.40     11.21 o
  -8   5   6      143.97      141.59     11.57 o
  -7   5   6      529.40      457.82     15.01 o
  -6   5   6      587.79      694.85     42.48 o
  -5   5   6      153.42      169.21     12.95 o
  -4   5   6      101.55      114.96     12.64 o
  -3   5   6      466.86      437.66     31.23 o
  -2   5   6       19.63       26.65     14.71 o
  -1   5   6      108.21      120.77     14.12 o
   0   5   6       64.66       76.78     12.50 o
   1   5   6      323.21      364.01     23.34 o
   2   5   6       50.43       41.16     15.77 o
   3   5   6      185.73      165.04     24.17 o
   4   5   6      132.93      139.92     15.61 o
   5   5   6       34.45       34.52     18.03 o
   6   5   6      479.21      500.82     21.13 o
   7   5   6      127.52      105.62     16.50 o
   8   5   6       32.21       18.78     13.31 o
   9   5   6       21.19        9.94     13.88 o
  10   5   6       39.23       29.21     16.81 o
  11   5   6        3.83        4.18     20.53 o
 -10   6   6       18.26       25.26     30.69 o
  -9   6   6       22.94       16.68     13.01 o
  -8   6   6      168.66      171.98     16.19 o
  -7   6   6       14.15       11.11     12.21 o
  -6   6   6      316.09      364.46     18.62 o
  -5   6   6      227.26      232.02     12.95 o
  -4   6   6       70.07       76.94     14.01 o
  -3   6   6       24.30       23.16     18.42 o
  -2   6   6      164.09      146.05     15.06 o
  -1   6   6       34.61       31.85     16.52 o
   0   6   6       52.34       37.53     12.46 o
   1   6   6      263.21      247.68     14.27 o
   2   6   6      110.94      106.29     14.12 o
   3   6   6       96.79       75.45     14.53 o
   4   6   6       73.96       95.79     13.18 o
   5   6   6      150.96      140.90     21.90 o
   6   6   6       11.11       17.14     16.23 o
   7   6   6       25.02       43.34     17.85 o
   8   6   6       28.42       24.41     17.84 o
   9   6   6        0.82        2.96     17.85 o
  -8   7   6       17.77       14.78     18.70 o
  -7   7   6       51.30       82.14     14.46 o
  -6   7   6       29.16       19.62     14.89 o
  -5   7   6        6.44        8.23     14.50 o
  -4   7   6       10.13       26.99     20.35 o
  -3   7   6        0.61        8.75     14.52 o
  -2   7   6       19.03       31.80     17.93 o
  -1   7   6       12.17        8.95     17.89 o
   0   7   6       54.36       50.15     18.56 o
   1   7   6       72.15       66.90     14.39 o
   2   7   6       35.83       34.14     14.50 o
   3   7   6      168.22      171.85     12.29 o
   4   7   6      124.40      119.04     14.19 o
   5   7   6       62.23       55.92     13.60 o
   6   7   6        4.81        4.95     14.95 o
   7   7   6       13.80       19.08     18.65 o
  -4   8   6        2.93        1.27     18.54 o
  -3   8   6       59.47       41.51     18.21 o
  -2   8   6        4.12       11.20     17.38 o
  -1   8   6       14.54       15.63     19.81 o
   0   8   6       14.94       10.84     19.70 o
   1   8   6        8.37       12.10     21.35 o
   2   8   6        8.97       11.72     17.99 o
   3   8   6       59.45       51.64     14.84 o
   4   8   6       14.57        8.42     14.32 o
 -13   0   7        1.24       13.08     15.46 o
 -12   0   7       44.19       46.39     15.18 o
 -11   0   7      129.28      118.44     12.23 o
 -10   0   7        9.78        2.40     13.60 o
  -9   0   7       14.57       26.42     14.47 o
  -8   0   7      210.91      229.09     16.01 o
  -7   0   7        2.56        3.82     11.60 o
  -6   0   7       39.01       40.45     11.86 o
  -5   0   7      585.54      683.49     20.33 o
  -4   0   7      416.47      350.45     19.26 o
  -3   0   7     1825.47     1771.28     63.40 o
  -2   0   7      237.46      196.80     19.32 o
  -1   0   7      612.83      591.91     31.01 o
   0   0   7       15.34       30.46     19.65 o
   1   0   7      228.71      241.43     37.59 o
   3   0   7      101.13       92.70     24.03 o
   4   0   7     1069.67     1071.28     40.51 o
   5   0   7       55.73       23.09     18.19 o
   6   0   7      432.21      412.59    101.23 o
   7   0   7        7.81       -1.27     14.31 o
   8   0   7       12.07        0.92     18.04 o
   9   0   7      107.43      165.91     53.54 o
  10   0   7       13.39       17.14     17.61 o
  11   0   7       87.79       94.43     16.31 o
  12   0   7       22.54       22.69     20.59 o
  13   0   7       23.57       18.81     20.81 o
 -13   1   7       15.75       12.85      9.76 o
 -12   1   7       64.07       80.06     10.03 o
 -11   1   7      379.84      363.42     12.27 o
 -10   1   7        3.77        4.81      8.58 o
  -9   1   7        5.56        7.44      9.28 o
  -8   1   7      124.50      123.46      9.39 o
  -7   1   7      236.92      216.79     10.53 o
  -6   1   7      501.89      488.41     28.91 o
  -5   1   7      256.49      377.12     25.80 o
  -4   1   7      775.96      712.85     22.90 o
  -3   1   7      537.21      522.98     14.12 o
  -2   1   7     4335.85     4470.84    120.48 o
  -1   1   7     1506.10     1316.41     47.94 o
   0   1   7     1843.98     1776.92     64.41 o
   1   1   7     2374.78     2398.56     90.83 o
   2   1   7      147.80      211.85     40.58 o
   3   1   7      550.31      627.69     46.59 o
   4   1   7     1172.57     1390.23    100.84 o
   5   1   7      453.41      484.54     25.62 o
   6   1   7       54.35       53.62     15.12 o
   7   1   7      199.32      186.04     14.19 o
   8   1   7       72.05       80.01     16.60 o
   9   1   7      173.52      174.33     14.21 o
  10   1   7        3.12        7.91      9.87 o
  11   1   7        1.86       13.32     12.31 o
  12   1   7       19.33       23.25     11.52 o
  13   1   7        2.01        7.57     14.95 o
 -13   2   7       22.42       21.16      9.70 o
 -12   2   7       83.39       71.98     11.64 o
 -11   2   7       24.23       24.29      8.60 o
 -10   2   7       88.48      101.81      9.92 o
  -9   2   7       33.28       50.80      9.76 o
  -8   2   7      594.63      591.53     21.00 o
  -7   2   7      143.03      149.93     11.31 o
  -6   2   7      120.31      105.44      8.13 o
  -5   2   7      325.05      320.12     11.40 o
  -4   2   7      497.60      495.71     14.01 o
  -3   2   7     2477.62     2504.88     45.97 o
  -2   2   7     2009.66     1977.65     56.80 o
  -1   2   7     1051.66     1080.91     51.67 o
   0   2   7     1586.53     1558.82     35.10 o
   1   2   7       95.12       95.13     19.84 o
   2   2   7     2178.91     2051.06    105.64 o
   3   2   7      199.60      218.20     42.98 o
   4   2   7      186.26      176.37     16.41 o
   5   2   7       65.66       85.83     16.05 o
   6   2   7       67.29       54.60     14.67 o
   7   2   7      110.53      108.89     15.44 o
   8   2   7      149.05      141.53     14.66 o
   9   2   7      553.24      566.11     18.84 o
  10   2   7      107.39      125.15     16.55 o
  11   2   7        5.62       21.35     15.58 o
  12   2   7        3.91       19.67     12.41 o
  13   2   7       47.21       52.75     19.11 o
 -13   3   7        5.75       30.50     21.75 o
 -12   3   7        2.13       11.69      9.71 o
 -11   3   7       42.24       36.81     10.89 o
 -10   3   7        6.97       10.81      9.55 o
  -9   3   7       62.52       62.40     10.27 o
  -8   3   7      304.07      317.60     12.08 o
  -7   3   7      311.31      328.82     13.37 o
  -6   3   7       66.08       63.67     10.50 o
  -5   3   7       78.78       88.50     10.71 o
  -4   3   7      216.10      216.07     11.81 o
  -3   3   7      462.85      454.32     14.40 o
  -2   3   7        4.30        7.84      9.75 o
  -1   3   7      756.09      839.56     26.97 o
   0   3   7      117.92      103.61     24.00 o
   1   3   7      380.94      363.01     22.85 o
   2   3   7       52.23      133.14     19.68 o
   3   3   7      284.81      307.48     52.66 o
   4   3   7      693.06      706.77     24.15 o
   5   3   7       55.36       69.93     14.13 o
   6   3   7       79.76       85.39     13.35 o
   7   3   7      219.92      182.59     16.12 o
   8   3   7       90.88       78.92     12.01 o
   9   3   7        1.22        8.17     13.34 o
  10   3   7        8.06       24.86     13.67 o
  11   3   7        8.73        1.09     16.26 o
  12   3   7       16.55       27.00     15.38 o
 -12   4   7        1.12       -2.64     10.09 o
 -11   4   7       24.42       27.79      9.83 o
 -10   4   7       15.87       16.97      9.44 o
  -9   4   7      127.92      118.84     10.50 o
  -8   4   7       22.08       17.29      9.65 o
  -7   4   7      367.09      331.01     11.98 o
  -6   4   7      388.34      432.99     13.43 o
  -5   4   7      199.18      219.35     11.02 o
  -4   4   7       25.74       32.32     11.24 o
  -3   4   7      116.84      112.94     14.02 o
  -2   4   7       24.45       44.60     10.61 o
  -1   4   7      100.74       92.86     14.16 o
   0   4   7      103.25      114.97     14.60 o
   1   4   7        6.49        7.15     17.53 o
   2   4   7      649.41      845.53     37.56 o
   4   4   7      201.88      204.02     16.16 o
   5   4   7      221.75      221.52     16.19 o
   6   4   7      320.27      323.61     19.32 o
   7   4   7      270.52      260.34     17.30 o
   8   4   7      104.84      120.68     14.75 o
   9   4   7       14.88       18.80     15.55 o
  10   4   7       21.18       33.06     16.25 o
  11   4   7       19.36       22.82     16.41 o
 -11   5   7        9.94        5.68     10.62 o
 -10   5   7        6.74       -0.07     12.25 o
  -9   5   7        6.46       12.57     11.24 o
  -8   5   7       16.40       25.00     11.25 o
  -7   5   7       19.07       20.72      9.23 o
  -6   5   7      328.90      304.22     21.08 o
  -5   5   7      429.04      462.44     19.79 o
  -4   5   7       32.96       33.67     15.75 o
  -3   5   7      467.06      442.74     24.62 o
  -2   5   7       24.17       17.60     12.98 o
  -1   5   7      207.28      200.55     15.00 o
   0   5   7      815.81      899.41     58.12 o
   1   5   7       11.31       13.96     15.90 o
   2   5   7      351.91      361.90     25.05 o
   3   5   7      308.22      292.88     28.98 o
   4   5   7       22.07       31.66     22.01 o
   5   5   7      301.85      305.83     19.63 o
   6   5   7       93.68      104.58     19.23 o
   7   5   7        6.82        9.59     13.82 o
   8   5   7       12.62        6.46     17.36 o
   9   5   7       12.27       22.11     16.78 o
  10   5   7       13.69       11.68     16.86 o
  -9   6   7       10.60        8.07     11.99 o
  -8   6   7       29.86       24.57     12.84 o
  -7   6   7       86.64      102.04     14.56 o
  -6   6   7        1.25        4.89     11.57 o
  -5   6   7      201.48      251.90     29.82 o
  -4   6   7      306.93      283.07     15.77 o
  -3   6   7      131.84      117.55     19.57 o
  -2   6   7       47.33       37.13     17.64 o
  -1   6   7       88.42       76.33     13.54 o
   0   6   7        9.94       14.18     13.29 o
   1   6   7      306.02      294.72     15.69 o
   2   6   7      320.50      341.74     21.95 o
   3   6   7       43.16       52.14     16.02 o
   4   6   7       49.09       26.71     13.25 o
   5   6   7        5.65       11.23     17.00 o
   6   6   7       43.30       40.04     15.06 o
   7   6   7       11.16        4.65     19.01 o
   8   6   7       11.27        9.46     18.16 o
   9   6   7        9.20       22.16     17.72 o
  -7   7   7       19.20       17.97     17.91 o
  -6   7   7        1.69        7.17     16.84 o
  -5   7   7        8.65        5.84     14.41 o
  -4   7   7        2.23        6.15     19.66 o
  -3   7   7       15.07       13.18     16.69 o
  -2   7   7       62.36       58.04     15.07 o
  -1   7   7       55.52       58.72     19.14 o
   0   7   7      266.33      255.49     22.44 o
   1   7   7        5.22        2.21     14.48 o
   2   7   7       15.40       41.82     14.93 o
   3   7   7       15.63       22.39     13.71 o
   4   7   7       96.00       74.01     14.75 o
   5   7   7        5.90        3.98     12.40 o
   6   7   7        2.51        5.54     11.45 o
   7   7   7        1.02       10.86     24.47 o
  -4   8   7        4.82       14.04     19.47 o
  -3   8   7        8.69        9.10     16.88 o
  -2   8   7       21.37       23.29     18.49 o
  -1   8   7        3.30        4.85     16.78 o
   0   8   7        3.24        6.12     21.01 o
   1   8   7       52.79       40.14     20.63 o
   2   8   7       11.75       10.59     17.67 o
   3   8   7       26.59       27.74     14.37 o
   4   8   7       46.35       47.74     14.60 o
 -13   0   8        1.40        4.26     13.16 o
 -12   0   8        0.88       -4.05     13.34 o
 -11   0   8       84.53       88.75     11.91 o
 -10   0   8       10.28       25.22     10.59 o
  -9   0   8      133.73      143.00     14.55 o
  -8   0   8        5.63       13.22     12.28 o
  -7   0   8        1.36       -4.45     12.77 o
  -6   0   8      204.88      193.68     14.79 o
  -5   0   8      360.72      286.58     15.28 o
  -4   0   8      361.84      300.35     17.98 o
  -3   0   8        0.35        1.50     12.69 o
  -2   0   8     1683.34     1784.11     38.71 o
  -1   0   8     3730.74     3582.09     90.35 o
   0   0   8      426.92      362.37     23.68 o
   1   0   8     1726.40     1146.07     46.59 o
   3   0   8        0.89       47.97     31.24 o
   4   0   8       98.34      104.47     24.14 o
   5   0   8      550.01      433.77     28.42 o
   6   0   8      106.99       99.55     27.09 o
   7   0   8       55.94       76.43     26.71 o
   8   0   8     1399.87     1740.14    196.53 o
   9   0   8        6.82        6.10     15.24 o
  10   0   8        2.76        9.10     15.15 o
  11   0   8       28.93       11.47     18.43 o
  12   0   8       17.62       39.41     17.64 o
  13   0   8        1.37       -3.47     20.81 o
 -13   1   8       14.28       21.48      9.46 o
 -12   1   8       68.89       63.20     10.02 o
 -11   1   8       86.18      105.46     10.38 o
 -10   1   8       24.95       27.62      8.88 o
  -9   1   8       23.50       35.40      8.86 o
  -8   1   8       14.06       26.39      9.39 o
  -7   1   8      143.11      144.48      9.62 o
  -6   1   8      498.08      522.53     14.29 o
  -5   1   8       67.28       67.42      8.59 o
  -4   1   8      539.57      595.39     23.84 o
  -3   1   8        4.05        8.51      9.11 o
  -2   1   8      277.21      273.95     12.86 o
  -1   1   8     1995.51     1858.00     28.51 o
   0   1   8      248.15      235.60     15.43 o
   1   1   8     1148.44      944.14    202.25 o
   3   1   8      224.28      237.23     39.20 o
   4   1   8      307.21      309.31     20.45 o
   5   1   8       26.62       24.44     15.18 o
   6   1   8      161.04      179.45     16.47 o
   7   1   8      245.87      267.36     27.85 o
   8   1   8      293.78      321.11     22.50 o
   9   1   8      129.22      104.06     13.26 o
  10   1   8        9.08       10.59     11.77 o
  11   1   8       46.16       66.79     14.31 o
  12   1   8        8.93        3.12     16.37 o
  13   1   8       20.35        1.01     13.79 o
 -13   2   8       30.72       16.75     10.46 o
 -12   2   8       48.97       49.61     11.29 o
 -11   2   8      147.72      165.77     11.65 o
 -10   2   8       46.22       40.64      8.60 o
  -9   2   8        9.46       10.46      9.45 o
  -8   2   8       65.02       59.60      9.42 o
  -7   2   8      170.61      191.63     13.06 o
  -6   2   8       18.44       31.52      8.32 o
  -5   2   8      116.74      110.80     10.70 o
  -4   2   8      626.40      618.09     13.41 o
  -3   2   8      588.63      661.40     14.77 o
  -2   2   8     7247.77     7732.61    125.26 o
  -1   2   8       48.93       49.38     14.44 o
   0   2   8     2025.65     2056.13     53.85 o
   1   2   8     1925.65     1896.23     53.43 o
   2   2   8     1579.70     1518.83     60.71 o
   3   2   8       79.70      144.11     35.03 o
   4   2   8       68.39       52.52     20.30 o
   5   2   8       19.79       14.26     15.12 o
   6   2   8      179.09      178.86     23.96 o
   7   2   8      100.63      112.97     15.83 o
   8   2   8       17.67       24.36     15.14 o
   9   2   8       33.28       27.86     13.80 o
  10   2   8       61.16       52.79     14.25 o
  11   2   8        7.20       14.66     12.24 o
  12   2   8        2.82       10.88     14.56 o
 -12   3   8        2.98        3.17     10.36 o
 -11   3   8        3.00        5.33      9.50 o
 -10   3   8       11.67        6.40      8.76 o
  -9   3   8       78.16       77.64      9.65 o
  -8   3   8      150.68      157.54     10.13 o
  -7   3   8      165.79      158.27     10.65 o
  -6   3   8      202.66      212.32     11.71 o
  -5   3   8       54.34       49.07      9.12 o
  -4   3   8       95.02      142.74     10.78 o
  -3   3   8       72.34       95.07     10.34 o
  -2   3   8      430.88      440.16     14.04 o
  -1   3   8      864.41      916.90     41.92 o
   0   3   8      520.11      526.79     30.41 o
   1   3   8       88.95       78.12     17.38 o
   2   3   8      902.68      941.73     32.73 o
   3   3   8      201.54      191.09     51.39 o
   4   3   8       57.06       69.97     33.07 o
   5   3   8      464.58      473.93     22.54 o
   6   3   8      176.05      185.49     16.69 o
   7   3   8      181.99      180.97     15.63 o
   8   3   8      244.84      253.55     16.49 o
   9   3   8       14.54       22.80     12.86 o
  10   3   8       27.83       36.22     14.50 o
  11   3   8       20.86       35.80     14.58 o
  12   3   8        5.65        7.03     15.15 o
 -12   4   8       31.98       28.55     10.14 o
 -11   4   8        5.18        6.39     10.20 o
 -10   4   8       26.04       24.01      9.67 o
  -9   4   8       43.53       38.62      9.86 o
  -8   4   8        6.27        6.56      9.45 o
  -7   4   8       17.00       28.91      8.54 o
  -6   4   8      121.70      127.94     11.28 o
  -5   4   8      277.14      244.89     11.49 o
  -4   4   8      558.36      627.73     33.86 o
  -3   4   8      129.20      125.23     11.25 o
  -2   4   8      136.06      151.88     11.79 o
  -1   4   8      128.35      127.19     14.81 o
   0   4   8      282.64      276.26     26.89 o
   1   4   8      485.88      494.78     30.52 o
   2   4   8        7.10       13.02     22.48 o
   4   4   8      247.05      236.29     49.24 o
   5   4   8      102.44      119.89     18.14 o
   6   4   8       95.40      111.05     14.34 o
   7   4   8       47.17       47.51     12.89 o
   8   4   8       41.21       42.82     14.98 o
   9   4   8       66.22       75.59     14.10 o
  10   4   8        7.53       16.26     13.64 o
  11   4   8        9.08       11.25     13.72 o
 -11   5   8       11.55        1.68     11.09 o
 -10   5   8       71.69       49.26     11.50 o
  -9   5   8        5.54        3.48     11.81 o
  -8   5   8       41.43       28.74      9.17 o
  -7   5   8      148.95      150.16     10.34 o
  -6   5   8      162.80      161.87     12.06 o
  -5   5   8      255.29      253.92     15.66 o
  -4   5   8      150.28      166.67     15.16 o
  -3   5   8        7.72       15.70     14.83 o
  -2   5   8      734.12      721.61     24.84 o
  -1   5   8      327.58      361.68     16.79 o
   0   5   8       26.47       22.56     12.79 o
   1   5   8      430.22      498.65     60.64 o
   2   5   8       30.15       38.35     26.15 o
   3   5   8      162.08      188.61     29.17 o
   4   5   8      280.04      275.78     28.20 o
   5   5   8        7.58       24.58     20.61 o
   6   5   8       52.90       54.57     15.72 o
   7   5   8       10.40       11.53     17.91 o
   8   5   8       58.84       58.36     15.09 o
   9   5   8        1.51       10.45     16.70 o
  10   5   8       12.21        3.87     13.62 o
  -9   6   8       24.82       28.22     12.22 o
  -8   6   8        3.26        8.36     14.38 o
  -7   6   8       16.58       14.93     11.36 o
  -6   6   8       51.22       36.01     16.12 o
  -5   6   8      109.92      102.24     14.89 o
  -4   6   8       46.44       75.48     15.75 o
  -3   6   8      888.58      838.73     28.39 o
  -2   6   8       63.35       53.88     17.86 o
  -1   6   8        9.01       10.35     12.69 o
   0   6   8       64.28       66.07     15.24 o
   1   6   8      231.77      279.13     18.04 o
   2   6   8      162.33      149.61     16.74 o
   3   6   8       95.32      105.92     15.95 o
   4   6   8       89.92       95.07     15.88 o
   5   6   8        2.38        5.82     19.40 o
   6   6   8       36.30       38.72     24.49 o
   7   6   8        3.74       13.82     15.27 o
   8   6   8       10.03       16.74     16.52 o
   9   6   8       30.49       22.57     15.61 o
  -7   7   8       48.70       53.35     18.13 o
  -6   7   8       17.25        9.63     14.87 o
  -5   7   8       37.68       41.10     15.30 o
  -4   7   8       12.22        1.39     15.44 o
  -3   7   8        2.93        5.00     15.97 o
  -2   7   8      122.53      107.00     18.94 o
  -1   7   8      120.14      115.26     19.16 o
   0   7   8       39.61       22.16     13.10 o
   1   7   8      166.06      165.53     16.00 o
   2   7   8       11.50        2.58     14.58 o
   3   7   8       50.15       39.49     16.59 o
   4   7   8       42.62       38.65     11.94 o
   5   7   8       97.51       94.71     17.32 o
   6   7   8       29.98       16.93     17.18 o
   7   7   8       31.32       19.29     20.36 o
  -4   8   8       54.65       56.72     19.42 o
  -3   8   8       30.60       28.71     16.87 o
  -2   8   8        6.84        3.24     19.96 o
  -1   8   8       36.17       20.68     18.68 o
   0   8   8        4.65       29.01     29.94 o
   1   8   8       20.17       16.37     29.12 o
   2   8   8       48.58       18.11     18.40 o
   3   8   8        2.11        8.05     15.11 o
 -13   0   9       72.00       65.71     13.83 o
 -12   0   9       49.06       49.86     15.12 o
 -11   0   9        9.85        2.47     14.70 o
 -10   0   9       43.20       49.34     11.07 o
  -9   0   9      159.72      119.88     13.49 o
  -8   0   9        6.50       11.81     12.46 o
  -7   0   9      371.44      368.01     23.99 o
  -6   0   9      225.72      238.03     16.00 o
  -5   0   9     2482.65     2367.21    183.86 o
  -4   0   9      136.15      150.83     16.48 o
  -3   0   9        7.62        3.70     10.38 o
  -2   0   9       40.81       36.57     16.32 o
  -1   0   9      491.01      501.45     26.16 o
   0   0   9      258.95      226.23     22.93 o
   1   0   9      773.26      630.33     35.37 o
   4   0   9     1913.61     2662.04     70.27 o
   5   0   9       98.63       90.69     27.90 o
   6   0   9      151.84      113.69     21.74 o
   7   0   9       10.85       37.31     25.87 o
   8   0   9       78.12      106.54     31.04 o
   9   0   9      433.43      470.52     33.85 o
  10   0   9        8.12        6.15     26.23 o
  11   0   9        7.79      -20.87     26.74 o
  12   0   9       11.59       11.96     20.22 o
  13   0   9        2.14        8.98     21.98 o
 -13   1   9       79.75       65.55      9.82 o
 -12   1   9       61.96       55.07     10.43 o
 -11   1   9       37.66       37.45      9.03 o
 -10   1   9      186.29      261.79     13.88 o
  -9   1   9      175.02      184.84     10.80 o
  -8   1   9       65.04       63.77      8.41 o
  -7   1   9      148.03      166.11      9.51 o
  -6   1   9      302.04      299.90     12.24 o
  -5   1   9     1226.63     1219.70     87.29 o
  -4   1   9      106.49      102.90     10.03 o
  -3   1   9     1767.68     1788.76     60.80 o
  -2   1   9       79.44       76.90     14.02 o
  -1   1   9      625.59      572.27     18.22 o
   0   1   9     1841.86     1883.79     57.09 o
   1   1   9     1355.77     1301.82     55.80 o
   2   1   9      886.01      682.36     46.65 o
   3   1   9      258.60      276.78     38.08 o
   4   1   9      740.37      680.51     89.86 o
   5   1   9       70.18       52.67     15.98 o
   6   1   9      345.61      361.85     25.58 o
   7   1   9      180.23      196.21     59.04 o
   8   1   9      360.02      426.23     19.37 o
   9   1   9      205.42      217.77     19.59 o
  10   1   9        2.50        2.68     13.22 o
  11   1   9       14.53       25.37     15.93 o
  12   1   9       18.15       12.26     12.80 o
  13   1   9        2.15        3.98     14.92 o
 -13   2   9        4.44       11.99      9.83 o
 -12   2   9       15.72       12.06      9.94 o
 -11   2   9       66.33       70.30     10.75 o
 -10   2   9       22.77       45.66      9.59 o
  -9   2   9       18.34       24.59      9.28 o
  -8   2   9       41.51       45.47      8.22 o
  -7   2   9      465.52      474.85     17.56 o
  -6   2   9       26.21       18.32     10.10 o
  -5   2   9       69.47       77.21     10.56 o
  -4   2   9      657.39      626.21     14.03 o
  -3   2   9     3497.84     3994.68    205.60 o
  -2   2   9      288.65      301.14     13.65 o
  -1   2   9     1244.72     1177.79     22.75 o
   0   2   9     1159.54     1193.16     32.26 o
   1   2   9      283.16      312.98     25.90 o
   2   2   9      209.09      228.25     20.88 o
   3   2   9      469.26      480.17     43.31 o
   4   2   9      201.53      166.28     38.41 o
   5   2   9      169.76      133.56     18.49 o
   6   2   9      266.10      242.65     15.33 o
   7   2   9       63.92       55.13     13.85 o
   8   2   9      158.13      161.14     14.98 o
   9   2   9       13.10       16.17     14.84 o
  10   2   9       81.56       96.96     17.11 o
  11   2   9       21.65       15.95     13.65 o
  12   2   9       14.67       16.86     16.82 o
 -12   3   9       15.89       18.67     10.33 o
 -11   3   9       19.59       23.33     10.49 o
 -10   3   9        1.51        7.47      9.88 o
  -9   3   9       94.12       96.02      9.53 o
  -8   3   9       29.36       19.75     10.95 o
  -7   3   9       37.16       32.89      9.79 o
  -6   3   9      125.12      110.41     11.69 o
  -5   3   9      258.33      269.99     11.65 o
  -4   3   9       57.50       64.24      9.82 o
  -3   3   9      251.43      319.17     13.42 o
  -2   3   9       73.04       71.68      9.86 o
  -1   3   9      763.74      761.00     28.32 o
   0   3   9      156.15      138.47     25.68 o
   1   3   9      554.65      502.70     30.38 o
   2   3   9       57.06       64.30     17.81 o
   3   3   9      208.92      248.18     41.84 o
   4   3   9      151.18      137.00     36.12 o
   5   3   9      137.12      107.07     22.09 o
   6   3   9      305.50      297.33     17.79 o
   7   3   9       68.76       70.44     13.14 o
   8   3   9      115.70      110.94     13.57 o
   9   3   9       23.57       30.00     14.84 o
  10   3   9       48.09       54.96     15.45 o
  11   3   9        7.61        1.14     13.40 o
  12   3   9        6.42        0.58     16.98 o
 -11   4   9        3.07        3.77     10.85 o
 -10   4   9       99.15      100.59     11.38 o
  -9   4   9       49.79       49.33      9.94 o
  -8   4   9       87.38       66.23     10.29 o
  -7   4   9      123.58      114.25     11.19 o
  -6   4   9      246.22      235.59     12.35 o
  -5   4   9       83.01       79.26     11.97 o
  -4   4   9      215.59      254.06     12.96 o
  -3   4   9       24.58       23.93     10.52 o
  -2   4   9       49.78       55.38     11.10 o
  -1   4   9      213.75      207.85     15.72 o
   0   4   9      167.17      186.55     22.73 o
   1   4   9      103.74      119.66     24.87 o
   2   4   9      503.59      508.98     24.83 o
   3   4   9       25.24       33.19     24.07 o
   4   4   9      101.39      126.64     70.90 o
   5   4   9       13.93       29.42     15.32 o
   6   4   9       27.71       34.83     17.66 o
   7   4   9       96.29      101.29     17.16 o
   8   4   9       58.06       56.99     15.42 o
   9   4   9       13.06       11.14     13.42 o
  10   4   9       17.69       22.91     14.03 o
  11   4   9       40.50       37.13     14.44 o
 -10   5   9       21.87       25.26     10.35 o
  -9   5   9      153.97      133.80     10.81 o
  -8   5   9       56.32       49.69     10.42 o
  -7   5   9       22.89       36.68     10.90 o
  -6   5   9      118.32      133.74     14.09 o
  -5   5   9      719.77      711.09     44.88 o
  -4   5   9      368.35      387.20     19.04 o
  -3   5   9      579.09      599.51     32.26 o
  -2   5   9       43.50       55.83     12.24 o
  -1   5   9        3.91        2.19     13.34 o
   0   5   9      505.48      530.75     23.57 o
   1   5   9      125.14      114.14     19.84 o
   2   5   9      110.52       95.76     26.73 o
   3   5   9       27.29       26.68     26.39 o
   4   5   9      352.70      361.65     33.13 o
   5   5   9      276.13      253.34     29.17 o
   6   5   9       63.72       67.31     19.46 o
   7   5   9       34.25       41.04     17.72 o
   8   5   9        3.67        4.98     15.15 o
   9   5   9       13.28        8.25     14.01 o
  10   5   9       13.39       20.46     15.16 o
  -9   6   9       13.51       23.93     11.76 o
  -8   6   9       10.04       18.15     12.53 o
  -7   6   9        3.35        8.14     14.24 o
  -6   6   9      100.80       81.96     15.51 o
  -5   6   9       31.31       30.09     13.80 o
  -4   6   9       69.72       61.47     15.53 o
  -3   6   9      165.36      166.81     17.61 o
  -2   6   9      826.08      828.55     19.73 o
  -1   6   9       53.61       54.31     15.84 o
   0   6   9       47.44      132.97     61.82 o
   1   6   9       45.57       49.10     14.22 o
   2   6   9       56.68       63.59     15.89 o
   3   6   9       31.55       36.88     20.08 o
   4   6   9      133.38      125.07     16.72 o
   5   6   9      163.68      157.86     17.61 o
   6   6   9        3.13       15.91     27.93 o
   7   6   9       34.17       33.30     21.20 o
   8   6   9        9.35       12.74     16.78 o
   9   6   9        6.82        0.35     18.14 o
  -7   7   9       35.96       42.20     16.69 o
  -6   7   9       21.29       12.28     17.11 o
  -5   7   9       15.41        5.18     12.52 o
  -4   7   9      187.61      183.96     24.02 o
  -3   7   9       70.81       55.38     17.27 o
  -2   7   9        8.27       15.32     17.91 o
  -1   7   9       13.01       11.64     15.70 o
   0   7   9       12.55       13.80     19.11 o
   1   7   9        4.36        0.75     14.34 o
   2   7   9       80.40       69.32     15.12 o
   3   7   9       19.28       23.50     16.62 o
   4   7   9      129.10      128.83     16.06 o
   5   7   9       40.27       37.96     14.74 o
   6   7   9        0.45       12.98     21.04 o
  -3   8   9       35.14       54.65     20.91 o
  -2   8   9       21.88       16.92     21.60 o
  -1   8   9       28.39       25.27     20.38 o
   0   8   9       62.56       46.81     32.92 o
   1   8   9        2.96       10.84     29.42 o
   2   8   9        7.01       13.84     18.17 o
   3   8   9       24.54       18.41     13.74 o
 -13   0  10        6.85        0.51     13.16 o
 -12   0  10      173.77      188.08     16.76 o
 -11   0  10      300.89      281.78     31.09 o
 -10   0  10      130.67      140.19     13.10 o
  -9   0  10       38.63       52.41     12.68 o
  -8   0  10      566.30      570.67     39.23 o
  -7   0  10        2.10        1.43     14.14 o
  -6   0  10      136.51      157.48     16.53 o
  -5   0  10        2.14        7.14     11.61 o
  -4   0  10       83.71       69.91     12.83 o
  -3   0  10        0.59        1.03     15.04 o
  -2   0  10        1.43        7.45     18.97 o
  -1   0  10      700.16      649.46     24.65 o
   0   0  10      410.26      388.03     26.17 o
   1   0  10      223.08      221.06     34.81 o
   2   0  10        5.81       16.10     29.62 o
   4   0  10     1592.30     1296.76     42.83 o
   5   0  10       11.32       69.23     20.38 o
   6   0  10       27.28       15.72     19.38 o
   7   0  10      147.92      152.90     28.93 o
   8   0  10      285.41      276.88     33.74 o
   9   0  10        8.42       23.55     18.60 o
  10   0  10      321.11      331.37     25.77 o
  11   0  10       16.64        7.95     27.72 o
  12   0  10        5.86       -3.14     19.51 o
 -13   1  10       19.19        7.65      9.38 o
 -12   1  10      138.14      138.61     10.70 o
 -11   1  10       24.33       28.28      9.47 o
 -10   1  10      163.40      175.60     12.25 o
  -9   1  10      147.77      138.40     10.06 o
  -8   1  10      471.55      449.31     17.68 o
  -7   1  10       48.73       43.18      8.64 o
  -6   1  10      327.51      340.07     12.71 o
  -5   1  10       36.59       34.93      9.29 o
  -4   1  10      239.95      239.97     10.31 o
  -3   1  10     1247.02     1241.65     16.95 o
  -2   1  10     1138.81     1148.14     23.03 o
  -1   1  10      928.32      947.33     28.68 o
   0   1  10      363.77      357.44     16.34 o
   1   1  10      167.02      215.56     25.14 o
   2   1  10      579.26      565.14     27.81 o
   3   1  10       45.73       64.36     31.84 o
   4   1  10       13.18        8.99     15.06 o
   5   1  10      148.34      148.68     17.84 o
   6   1  10       69.30       72.20     19.24 o
   7   1  10       58.22       63.98     19.77 o
   8   1  10      111.58      152.49     21.33 o
   9   1  10      158.84      157.13     20.88 o
  10   1  10      126.24      142.23     17.27 o
  11   1  10        2.26        2.40     15.98 o
  12   1  10        9.60       13.10     14.48 o
 -13   2  10        5.09        7.32     11.28 o
 -12   2  10       17.03       21.13     10.62 o
 -11   2  10      105.08       87.35      9.49 o
 -10   2  10       52.95       54.05     10.62 o
  -9   2  10       51.57       60.43      8.86 o
  -8   2  10       92.18       94.87      8.84 o
  -7   2  10      235.71      219.58     11.64 o
  -6   2  10      233.46      232.17     15.12 o
  -5   2  10      381.22      402.37     14.33 o
  -4   2  10      157.36      151.66     12.67 o
  -3   2  10       75.34       77.12      9.48 o
  -2   2  10     3187.33     3787.25    276.80 o
  -1   2  10      893.02      969.73     27.97 o
   0   2  10      530.67      502.79     17.52 o
   1   2  10      185.00      196.65     19.06 o
   2   2  10      320.72      289.12     18.23 o
   3   2  10     1184.12     1177.25     60.53 o
   4   2  10      229.50      239.12     33.26 o
   5   2  10        3.99        5.65     17.83 o
   6   2  10       63.21       50.82     18.86 o
   7   2  10      467.83      466.55     36.83 o
   8   2  10      145.30      293.39     23.65 o
   9   2  10      124.16      124.48     23.07 o
  10   2  10        0.23       -6.65     13.42 o
  11   2  10       36.97       27.64     14.87 o
  12   2  10        0.64        8.45     17.41 o
 -12   3  10       22.57       16.52     11.43 o
 -11   3  10       83.87       77.11     12.56 o
 -10   3  10       63.09       66.01      9.81 o
  -9   3  10      122.85      130.44     11.83 o
  -8   3  10       34.87       37.15      9.55 o
  -7   3  10       86.12       62.14      9.57 o
  -6   3  10       36.19       52.09      9.50 o
  -5   3  10       13.95       32.88     12.56 o
  -4   3  10      280.15      293.04     13.79 o
  -3   3  10       55.61       55.51     10.03 o
  -2   3  10      204.19      216.82     12.02 o
  -1   3  10       69.67       59.59     11.24 o
   0   3  10      295.46      270.44     22.05 o
   1   3  10      185.88      165.16     20.69 o
   2   3  10      972.89      962.97     33.26 o
   3   3  10       42.62       43.15     36.49 o
   4   3  10       96.77       99.74     35.00 o
   5   3  10       49.07       48.07     20.03 o
   6   3  10      277.45      352.87     44.71 o
   7   3  10       58.74       42.62     15.14 o
   8   3  10       16.77       24.93     12.59 o
   9   3  10       20.51        5.29     15.53 o
  10   3  10        7.15       11.61     16.62 o
  11   3  10       12.68        7.60     14.12 o
  12   3  10        0.54       -8.51     21.64 o
 -11   4  10       13.84       10.60     10.86 o
 -10   4  10       20.63       27.51     10.82 o
  -9   4  10       33.87       71.90     11.43 o
  -8   4  10      119.78      110.24     10.48 o
  -7   4  10       39.60       43.36      9.44 o
  -6   4  10       57.44       62.92     13.80 o
  -5   4  10       80.85       72.86     11.13 o
  -4   4  10      859.23      863.91     24.69 o
  -3   4  10      569.67      587.55     17.48 o
  -2   4  10       41.92       41.78     10.32 o
  -1   4  10       11.11       16.04     12.80 o
   0   4  10      442.39      443.02     18.93 o
   1   4  10      226.63      245.85     20.66 o
   2   4  10       37.34       36.84     21.87 o
   3   4  10       44.49       60.52     17.79 o
   5   4  10      211.15      211.51     18.96 o
   6   4  10       54.18       57.05     18.56 o
   7   4  10       76.52       75.45     18.47 o
   8   4  10       67.23       78.14     16.65 o
   9   4  10        8.50       20.74     16.56 o
  10   4  10        4.48       10.82     13.93 o
  11   4  10        4.21        4.46     14.36 o
 -10   5  10       17.13       15.09     11.56 o
  -9   5  10        7.76       14.60     10.57 o
  -8   5  10       74.77       72.78     10.21 o
  -7   5  10        7.34       10.77     11.72 o
  -6   5  10       39.71       41.35     11.96 o
  -5   5  10      144.08      142.99     12.35 o
  -4   5  10      724.35      688.47     23.08 o
  -3   5  10       92.86      102.05     12.24 o
  -2   5  10      514.00      662.72     39.32 o
  -1   5  10      406.00      388.91     15.81 o
   0   5  10      139.23      150.08     20.42 o
   1   5  10       18.80       41.02     18.68 o
   2   5  10       22.70       29.55     25.14 o
   3   5  10      260.05      267.34     29.46 o
   4   5  10       78.98       66.82     19.39 o
   5   5  10       27.39       62.74     25.96 o
   6   5  10        4.51       14.81     21.43 o
   7   5  10        2.82       -2.00     15.90 o
   8   5  10       28.48       35.17     17.80 o
   9   5  10        5.94        7.82     15.30 o
  10   5  10       42.73       35.17     15.59 o
  -9   6  10        8.60        8.41     12.29 o
  -8   6  10       19.58       25.52     16.88 o
  -7   6  10       16.39       15.65     12.61 o
  -6   6  10      110.06       91.96     17.24 o
  -5   6  10       28.64       36.27     15.92 o
  -4   6  10      260.27      250.92     17.51 o
  -3   6  10       22.46       36.98     20.67 o
  -2   6  10      110.17      147.94     22.92 o
  -1   6  10      501.11      521.35     19.91 o
   0   6  10      427.05      432.80     19.85 o
   1   6  10      104.79      132.99     19.58 o
   2   6  10       14.87        9.43     13.33 o
   3   6  10      167.91      172.26     26.93 o
   4   6  10        2.56        6.36     16.28 o
   5   6  10        4.51       31.26     20.53 o
   6   6  10       30.94       29.33     27.61 o
   7   6  10       42.17       25.72     29.33 o
   8   6  10        7.84       19.43     19.28 o
  -7   7  10       16.63       20.16     30.59 o
  -6   7  10       33.65       38.02     14.82 o
  -5   7  10       51.01       44.24     15.22 o
  -4   7  10       26.15       25.48     15.77 o
  -3   7  10       29.76       26.90     18.14 o
  -2   7  10       27.62       22.82     20.28 o
  -1   7  10        9.77       14.76     16.32 o
   0   7  10       17.53       18.37     16.84 o
   1   7  10       73.88       85.58     17.47 o
   2   7  10       63.48       70.60     16.38 o
   3   7  10      134.54      146.90     17.83 o
   4   7  10        4.64        6.99     13.10 o
   5   7  10        1.17        7.49     14.60 o
   6   7  10       12.80       26.11     16.50 o
  -2   8  10       47.28       60.75     19.78 o
  -1   8  10        0.09       11.42     22.05 o
   0   8  10        7.48      -14.94     20.96 o
   1   8  10       52.60       46.32     21.81 o
   2   8  10        6.33        6.94     15.92 o
 -13   0  11        1.60       -6.54     13.64 o
 -12   0  11        9.39        1.16     14.75 o
 -11   0  11      157.55      142.98     13.96 o
 -10   0  11       48.44       48.77     14.95 o
  -9   0  11        0.54       14.10     13.12 o
  -8   0  11       74.75      134.98     24.10 o
  -7   0  11      810.04      824.49     19.74 o
  -6   0  11      357.07      331.86     17.54 o
  -5   0  11       67.67       60.16     14.51 o
  -4   0  11        4.28       18.11     12.42 o
  -3   0  11       36.95       23.23     10.98 o
  -2   0  11      258.08      235.30     18.53 o
  -1   0  11       13.32       98.04     62.00 o
   0   0  11      222.17      209.79     22.78 o
   1   0  11      142.97       97.32     30.84 o
   2   0  11      792.55      896.98     42.46 o
   4   0  11       90.48       66.43     21.31 o
   5   0  11       13.88       18.57     18.79 o
   6   0  11      755.61      825.31     38.30 o
   7   0  11      266.80      212.81     25.21 o
   8   0  11      251.64      199.58     24.52 o
   9   0  11       27.90       42.10     27.09 o
  10   0  11       21.35       32.15     28.13 o
  11   0  11      110.15       60.52     30.28 o
  12   0  11       12.16       34.39     28.64 o
 -13   1  11       17.20       13.24      9.25 o
 -12   1  11       26.59       39.81     10.70 o
 -11   1  11       80.10       80.47     10.61 o
 -10   1  11      106.62      110.97      9.29 o
  -9   1  11       76.60       73.20      9.17 o
  -8   1  11       27.43       61.79      8.90 o
  -7   1  11      136.10      135.90     11.02 o
  -6   1  11      287.46      255.61     13.56 o
  -5   1  11      303.86      303.60     11.82 o
  -4   1  11      274.16      273.15     11.33 o
  -3   1  11      801.40      798.21     46.67 o
  -2   1  11     1000.40     1122.31     20.08 o
  -1   1  11      585.06      644.61     26.19 o
   0   1  11      565.46      490.32     32.10 o
   1   1  11       32.25       45.78     19.54 o
   2   1  11      693.99      698.69     63.32 o
   3   1  11       31.92       22.55     28.96 o
   4   1  11      185.39      229.66     31.37 o
   5   1  11      277.87      309.06     22.30 o
   6   1  11      227.39      268.67     35.74 o
   7   1  11      740.24      700.12     42.36 o
   8   1  11       44.66       44.23     16.37 o
   9   1  11       74.58       58.93     13.64 o
  10   1  11        2.42       13.37     20.16 o
  11   1  11       15.46       33.59     20.80 o
  12   1  11        1.93        5.61     14.66 o
 -12   2  11       13.87       17.78      9.72 o
 -11   2  11       37.80       32.91     10.15 o
 -10   2  11      143.23      119.41     11.42 o
  -9   2  11       97.60       93.77      8.96 o
  -8   2  11      171.25      221.30     13.09 o
  -7   2  11       70.32       59.88     10.02 o
  -6   2  11      184.45      170.29     12.58 o
  -5   2  11       74.99       75.12      9.25 o
  -4   2  11      331.79      324.83     11.54 o
  -3   2  11      437.03      483.91     24.20 o
  -2   2  11       62.20       53.03      9.49 o
  -1   2  11       33.51      187.42     77.75 o
   0   2  11      324.38      335.08     15.52 o
   1   2  11       78.80       62.79     15.75 o
   2   2  11      406.65      421.05     21.91 o
   3   2  11      290.00      233.46     24.91 o
   4   2  11      613.31      601.28     40.05 o
   5   2  11       14.94       15.29     14.81 o
   6   2  11       89.11       98.84     19.90 o
   7   2  11       28.15       34.42     15.58 o
   8   2  11      145.71      133.59     20.82 o
   9   2  11      121.85      111.81     16.97 o
  10   2  11       52.81       59.54     20.11 o
  11   2  11        2.36       14.59     15.95 o
  12   2  11        1.73       14.85     18.40 o
 -12   3  11        0.84        0.07      9.12 o
 -11   3  11       59.31       55.33     10.71 o
 -10   3  11       14.95       13.48      9.82 o
  -9   3  11       14.28       12.24      9.48 o
  -8   3  11      103.88      107.69     11.46 o
  -7   3  11       87.68       81.74      9.79 o
  -6   3  11      105.80      130.87     13.79 o
  -5   3  11      232.25      249.00     11.92 o
  -4   3  11       30.46       29.72     10.17 o
  -3   3  11      181.58      220.26     10.81 o
  -2   3  11       57.47       47.21      9.94 o
  -1   3  11      215.52      249.68     14.61 o
   0   3  11       64.87       67.24     18.01 o
   1   3  11      239.02      269.01     27.22 o
   2   3  11       37.91       38.86     18.88 o
   3   3  11      153.29      140.85     17.60 o
   4   3  11       54.78       46.03     35.89 o
   5   3  11      283.24      327.94     23.58 o
   6   3  11      256.48      276.49     28.43 o
   7   3  11       45.28       36.93     19.76 o
   8   3  11      174.40      172.84     20.81 o
   9   3  11        6.23       17.59     19.67 o
  10   3  11       24.09       23.36     19.93 o
  11   3  11        0.02        8.24     20.63 o
 -11   4  11       10.37        7.37     10.72 o
 -10   4  11       53.40       57.80     12.92 o
  -9   4  11       42.54       46.15     10.20 o
  -8   4  11        8.11       16.62     10.10 o
  -7   4  11      246.88      237.06     13.53 o
  -6   4  11      119.06      131.85     14.41 o
  -5   4  11      179.80      170.21     14.48 o
  -4   4  11       43.57       50.66     10.55 o
  -3   4  11      475.69      563.15     23.83 o
  -2   4  11      143.78      148.30     11.16 o
  -1   4  11      618.85      695.44     51.13 o
   0   4  11       86.35       95.43     24.63 o
   1   4  11       24.82       21.81     15.00 o
   2   4  11      797.93      743.93     29.09 o
   3   4  11       40.48       35.99     17.88 o
   4   4  11      112.69       97.57     18.46 o
   5   4  11       91.09       92.46     16.78 o
   6   4  11       36.94       56.02     20.44 o
   7   4  11       21.53       12.41     19.12 o
   8   4  11       53.68       67.39     15.88 o
   9   4  11        8.91       -4.03     19.46 o
  10   4  11       14.09       14.05     16.21 o
  11   4  11       11.65        9.36     17.52 o
 -10   5  11       40.13       29.22     10.33 o
  -9   5  11       36.50       42.10     12.09 o
  -8   5  11       17.73        9.76     12.71 o
  -7   5  11       29.29       47.72     12.65 o
  -6   5  11       59.46       54.64     13.64 o
  -5   5  11       45.32       52.16     13.23 o
  -4   5  11      205.55      210.29     17.07 o
  -3   5  11      259.70      319.52     24.40 o
  -2   5  11      122.46      141.91     12.41 o
  -1   5  11       41.36      156.86     24.83 o
   0   5  11      111.56      102.49     19.21 o
   1   5  11      700.32      689.53     39.17 o
   2   5  11      108.40      110.80     21.21 o
   3   5  11        0.78       12.46     20.17 o
   4   5  11      138.75      120.19     27.06 o
   5   5  11      252.24      244.59     17.68 o
   6   5  11       27.31       25.66     27.61 o
   7   5  11        1.49        6.12     16.59 o
   8   5  11       11.17       13.44     20.70 o
   9   5  11       25.35       22.43     16.98 o
  -8   6  11       81.70       87.82     15.54 o
  -7   6  11        0.54       -5.37     12.29 o
  -6   6  11       33.77       30.48     14.13 o
  -5   6  11       57.40       46.30     13.65 o
  -4   6  11       25.39       22.74     13.64 o
  -3   6  11       14.49        8.88     20.12 o
  -2   6  11       10.89       13.13     12.46 o
  -1   6  11       11.45       39.86     14.18 o
   0   6  11      536.85      543.56     35.97 o
   1   6  11      185.44      186.28     17.36 o
   2   6  11       72.11       65.61     14.36 o
   3   6  11       28.80       43.80     28.73 o
   4   6  11       72.16       76.67     28.11 o
   5   6  11       23.65       31.01     16.70 o
   6   6  11       47.21       51.28     17.56 o
   7   6  11        6.92        9.56     28.76 o
   8   6  11        7.57       13.49     18.90 o
  -6   7  11       38.64       48.38     18.20 o
  -5   7  11       67.73       54.70     14.60 o
  -4   7  11        6.42        5.64     21.64 o
  -3   7  11        0.17        5.21     15.34 o
  -2   7  11       79.72       61.07     22.11 o
  -1   7  11        3.08        3.69     15.56 o
   0   7  11       40.16       42.37     14.66 o
   1   7  11       25.33       31.20     16.96 o
   2   7  11       36.18       26.11     16.75 o
   3   7  11       15.72       37.25     20.44 o
   4   7  11       63.35       50.78     17.37 o
   5   7  11       30.14       41.73     20.82 o
   6   7  11        7.96       23.54     16.87 o
  -1   8  11       23.01       33.95     30.64 o
   1   8  11       28.87       13.47     22.46 o
 -13   0  12        2.24       -1.04     13.98 o
 -12   0  12       14.60       15.91     13.63 o
 -11   0  12      116.73      117.20     13.57 o
 -10   0  12        8.19       18.69     12.69 o
  -9   0  12       38.48       50.69     14.17 o
  -8   0  12        0.85       -0.71     12.35 o
  -7   0  12        3.31        1.43     15.05 o
  -6   0  12       45.33       60.13     17.66 o
  -5   0  12      615.69      634.94     25.30 o
  -4   0  12       44.68       43.09     12.96 o
  -3   0  12        9.46       15.74     10.77 o
  -2   0  12       32.47       27.26     17.96 o
  -1   0  12      208.78      184.83     21.49 o
   0   0  12      374.78      440.31    120.65 o
   1   0  12       16.01        5.18     27.57 o
   2   0  12        2.82       12.46     26.40 o
   3   0  12      373.66      319.54     30.86 o
   4   0  12      406.34      444.32     33.12 o
   5   0  12       23.98       17.43     26.90 o
   6   0  12      196.11      206.51     30.24 o
   7   0  12      501.59      617.57     39.18 o
   8   0  12       42.31       41.96     27.54 o
   9   0  12       12.70       18.83     18.50 o
  10   0  12       30.15       23.46     27.93 o
  11   0  12       40.99       50.00     21.13 o
  12   0  12       12.95        8.89     29.90 o
 -13   1  12        2.32       11.11     13.12 o
 -12   1  12       35.88       29.60      9.43 o
 -11   1  12       10.59       15.25     10.30 o
 -10   1  12       83.41       82.58     10.19 o
  -9   1  12       14.35       18.81      7.94 o
  -8   1  12       12.25       24.66      8.65 o
  -7   1  12      393.41      461.68     20.64 o
  -6   1  12       91.39       75.83     10.34 o
  -5   1  12       60.02       53.32      8.41 o
  -4   1  12        9.39       15.97      8.30 o
  -3   1  12       72.00       74.03     10.75 o
  -2   1  12      217.81      203.71     12.75 o
  -1   1  12       85.98       73.45     13.19 o
   0   1  12      361.58      383.48     14.80 o
   1   1  12      240.23      252.28     30.84 o
   2   1  12      182.92      187.90     16.86 o
   3   1  12      153.15      167.75     16.83 o
   4   1  12      130.70      133.85     28.93 o
   5   1  12      367.09      378.40     22.65 o
   6   1  12      715.90      610.85     89.07 o
   7   1  12        3.92       17.08     20.03 o
   8   1  12      556.37      517.42     68.63 o
   9   1  12       20.85       28.25     19.24 o
  10   1  12       26.23       13.13     18.93 o
  11   1  12       20.41       -0.70     16.79 o
  12   1  12        1.11       11.81     18.09 o
 -12   2  12       99.06       85.75     10.12 o
 -11   2  12       17.00       18.49     10.67 o
 -10   2  12       65.06       54.27      9.53 o
  -9   2  12      296.13      298.16     11.78 o
  -8   2  12      109.60       94.32      8.81 o
  -7   2  12       41.45       48.63     10.70 o
  -6   2  12       66.27       70.76     11.12 o
  -5   2  12       48.33       45.90      8.95 o
  -4   2  12      154.67      147.62      9.67 o
  -3   2  12      132.55      116.69     10.90 o
  -2   2  12      172.81      180.00     10.80 o
  -1   2  12      390.82      451.90     14.65 o
   0   2  12      195.37      270.94     51.92 o
   1   2  12       53.76       61.87     20.17 o
   2   2  12      119.02      114.31     17.04 o
   3   2  12      408.64      501.22     21.33 o
   4   2  12      112.24      140.86     28.19 o
   5   2  12      179.43      184.05     17.19 o
   6   2  12        2.17       16.49     15.17 o
   7   2  12      411.56      345.43     19.25 o
   8   2  12       98.64      112.84     16.85 o
   9   2  12       16.56       23.56     16.27 o
  10   2  12       23.17       27.47     15.74 o
  11   2  12       34.46       37.30     21.27 o
  12   2  12        5.67       16.57     22.62 o
 -12   3  12       17.39       22.48     10.14 o
 -11   3  12       15.91       17.94     10.84 o
 -10   3  12      124.53      106.31     11.19 o
  -9   3  12       29.14       42.94     10.44 o
  -8   3  12       82.29       77.91     11.90 o
  -7   3  12        7.90       24.72      9.97 o
  -6   3  12        4.13        8.62     12.69 o
  -5   3  12      240.69      290.18     12.12 o
  -4   3  12       47.26       60.68      9.71 o
  -3   3  12      271.33      265.26     11.56 o
  -2   3  12      236.18      242.18     12.26 o
  -1   3  12       82.08      101.74     14.90 o
   0   3  12      112.06      118.40     18.25 o
   1   3  12      737.18      770.58     29.60 o
   2   3  12      343.37      330.77     28.85 o
   3   3  12      173.04      147.38     17.38 o
   4   3  12       20.28       10.27     22.27 o
   5   3  12       89.91       93.16     20.57 o
   6   3  12      103.70      102.76     16.46 o
   7   3  12       46.00       52.58     20.57 o
   8   3  12        3.66       15.91     18.55 o
   9   3  12       48.98       92.06     21.59 o
  10   3  12        3.04       17.78     20.35 o
  11   3  12       10.70       29.43     22.15 o
 -11   4  12        7.35       11.30     10.77 o
 -10   4  12       25.81       30.75     11.80 o
  -9   4  12       25.73       37.81     12.30 o
  -8   4  12       43.74       45.56     12.40 o
  -7   4  12       75.78       89.81     13.39 o
  -6   4  12      196.94      202.80     12.22 o
  -5   4  12      470.56      500.98     14.53 o
  -4   4  12       31.46       35.47     10.07 o
  -3   4  12       74.09       69.09     11.79 o
  -2   4  12      632.92      664.86     34.21 o
  -1   4  12      256.80      271.13     17.27 o
   0   4  12       37.03      146.11     24.93 o
   1   4  12       93.67      122.05     25.01 o
   2   4  12      241.01      228.16     26.89 o
   3   4  12      561.95      534.53     30.50 o
   4   4  12       64.01       44.62     17.24 o
   5   4  12      115.94       98.34     16.59 o
   6   4  12      179.87      167.55     22.43 o
   7   4  12      146.24      123.00     21.66 o
   8   4  12       28.30       30.70     19.41 o
   9   4  12       24.56       27.68     19.12 o
  10   4  12       13.89        9.84     16.88 o
 -10   5  12        2.69        4.93     11.01 o
  -9   5  12       25.81       31.90     11.85 o
  -8   5  12       10.79       11.64     12.69 o
  -7   5  12       37.05       39.51     10.78 o
  -6   5  12       51.37       53.44     13.69 o
  -5   5  12       69.38       60.41     10.95 o
  -4   5  12       15.51        2.53     11.40 o
  -3   5  12       45.91       41.13     11.47 o
  -2   5  12      633.73      685.90     71.63 o
  -1   5  12      402.45      436.76     20.05 o
   0   5  12      280.57      377.80     53.47 o
   1   5  12      218.43      226.38     29.61 o
   2   5  12      190.74      149.04     28.60 o
   3   5  12      207.49      225.01     29.51 o
   4   5  12       27.43       34.38     25.01 o
   5   5  12       48.63       60.96     19.77 o
   6   5  12       72.64       72.94     26.17 o
   7   5  12       75.80       94.06     23.96 o
   8   5  12       20.92       10.54     21.84 o
   9   5  12        0.67       -2.98     16.44 o
  -8   6  12      128.72      125.34     14.94 o
  -7   6  12       33.46       60.37     17.34 o
  -6   6  12       73.31       79.15     14.90 o
  -5   6  12       17.98       -2.41     13.82 o
  -4   6  12        9.60       18.68     16.16 o
  -3   6  12        8.55       11.20     16.44 o
  -2   6  12      261.87      279.42     17.36 o
  -1   6  12       70.47       64.98     14.68 o
   0   6  12      300.08      343.84     27.07 o
   1   6  12      301.63      314.46     19.34 o
   2   6  12       13.53       16.10     16.06 o
   3   6  12       61.09       80.14     20.06 o
   4   6  12       21.34       24.60     20.69 o
   5   6  12       13.04        2.56     14.44 o
   6   6  12       15.59        8.28     19.67 o
   7   6  12       11.49       -9.15     20.67 o
   8   6  12        1.06        4.11     20.67 o
  -6   7  12        8.26        3.35     17.49 o
  -5   7  12       14.19       18.94     16.78 o
  -4   7  12       12.95       15.58     22.29 o
  -3   7  12        6.90        1.62     16.32 o
  -2   7  12       32.63       19.18     27.45 o
  -1   7  12      110.43      109.90     21.06 o
   0   7  12        3.87       14.66     17.61 o
   1   7  12       25.54       27.29     13.98 o
   2   7  12       74.32       54.99     17.07 o
   3   7  12        3.24       10.85     22.11 o
   4   7  12       45.33       43.56     15.38 o
   5   7  12       21.56       33.61     17.13 o
 -12   0  13       14.38       18.49     13.22 o
 -11   0  13        3.78       10.15     14.93 o
 -10   0  13      232.06      226.25     15.87 o
  -9   0  13      276.27      330.09     32.70 o
  -8   0  13      124.78      163.92     19.44 o
  -7   0  13       55.53       56.41     15.55 o
  -6   0  13      328.33      428.52     21.03 o
  -5   0  13     1224.82     1143.79     58.10 o
  -4   0  13       98.64       83.83     13.51 o
  -3   0  13        1.32        4.84     14.14 o
  -2   0  13       59.67       54.15     14.74 o
  -1   0  13     2063.15     2372.74     39.38 o
   0   0  13       99.04       89.29     19.37 o
   1   0  13       95.91      142.98     28.62 o
   2   0  13       58.22       35.85     25.43 o
   3   0  13       38.33       53.63     25.55 o
   4   0  13      191.01      229.26     29.36 o
   5   0  13      205.15      133.09     21.25 o
   6   0  13      113.43      125.47     29.62 o
   7   0  13      259.05      263.09     31.87 o
   8   0  13       49.16      118.12     21.56 o
   9   0  13      139.75      136.76     22.17 o
  10   0  13       15.96       24.19     20.27 o
  11   0  13        4.18       11.09     20.07 o
  12   0  13       34.46       33.80     30.86 o
 -12   1  13        8.28        9.75      9.09 o
 -11   1  13        2.29       -5.69      9.66 o
 -10   1  13       10.17       18.32      9.84 o
  -9   1  13       19.15       16.50      9.33 o
  -8   1  13      739.92      695.41     43.30 o
  -7   1  13      124.02      134.19     11.85 o
  -6   1  13      201.79      257.81     13.69 o
  -5   1  13      237.70      245.39     10.75 o
  -4   1  13       53.87       54.27      9.67 o
  -3   1  13        3.58        6.81      9.89 o
  -2   1  13      134.93      123.85     12.54 o
  -1   1  13     1325.15     1181.96    111.55 o
   0   1  13      249.51      231.79     14.30 o
   1   1  13      126.68      134.93     19.50 o
   2   1  13       71.42       75.38     18.07 o
   3   1  13      181.19      165.00     19.82 o
   4   1  13      163.29      190.12     30.08 o
   5   1  13      318.31      287.19     21.70 o
   6   1  13      131.28      130.57     26.33 o
   7   1  13      319.22      296.10     31.54 o
   8   1  13       18.29        5.45     19.11 o
   9   1  13       12.12        7.11     15.13 o
  10   1  13       15.23       15.98     14.42 o
  11   1  13       15.67       13.27     16.84 o
  12   1  13        0.57        4.25     17.79 o
 -12   2  13        9.46        9.63     10.04 o
 -11   2  13       24.81       40.57     10.57 o
 -10   2  13       18.73       18.37      9.30 o
  -9   2  13       61.28       63.28     10.29 o
  -8   2  13      420.80      391.36     21.05 o
  -7   2  13      162.23      160.07     12.19 o
  -6   2  13      264.52      304.59     14.82 o
  -5   2  13      213.78      216.11     10.91 o
  -4   2  13       45.71       66.13      9.24 o
  -3   2  13      131.95      127.67     10.35 o
  -2   2  13      369.57      387.23     15.48 o
  -1   2  13       33.77       31.33     10.92 o
   0   2  13      310.90      324.28     16.56 o
   1   2  13      240.64      275.87     21.69 o
   2   2  13      209.71      205.44     21.43 o
   3   2  13       12.29       14.71     12.92 o
   4   2  13      388.05      382.95     26.02 o
   5   2  13       55.22       55.03     15.90 o
   6   2  13      450.56      435.15     20.57 o
   7   2  13      200.41      182.60     20.59 o
   8   2  13        6.15        3.92     13.53 o
   9   2  13        4.70        3.55     16.28 o
  10   2  13        4.06       18.73     20.72 o
  11   2  13        7.01       -1.02     21.57 o
 -11   3  13        9.26       17.96      9.47 o
 -10   3  13       32.19       23.43      9.94 o
  -9   3  13       69.29       80.89     10.59 o
  -8   3  13       47.66       58.14     12.28 o
  -7   3  13      124.63      124.26     13.25 o
  -6   3  13      296.26      308.70     12.34 o
  -5   3  13       52.63       63.90      8.93 o
  -4   3  13      158.93      147.93     11.29 o
  -3   3  13       69.46       82.21      9.24 o
  -2   3  13       64.57       57.30      9.96 o
  -1   3  13      322.20      249.04     28.84 o
   0   3  13       71.10       73.62     17.29 o
   1   3  13      382.69      510.96     27.28 o
   2   3  13      731.29      673.47     32.65 o
   3   3  13      143.13      126.38     16.78 o
   4   3  13      176.57      148.38     16.02 o
   5   3  13      142.71      136.97     22.31 o
   6   3  13      271.59      313.33     24.86 o
   7   3  13       40.78       29.53     19.48 o
   8   3  13      159.74      153.26     29.66 o
   9   3  13        0.44        5.46     20.98 o
  10   3  13       32.02       34.66     20.75 o
  11   3  13       11.84       11.51     21.95 o
 -11   4  13       16.41       16.34     13.27 o
 -10   4  13       14.24       11.93     11.67 o
  -9   4  13       13.67       15.95     10.74 o
  -8   4  13        5.57        9.23     10.22 o
  -7   4  13       12.94       11.43     10.97 o
  -6   4  13      188.66      214.40     16.52 o
  -5   4  13      112.16       92.16     12.91 o
  -4   4  13       97.72      106.19     11.84 o
  -3   4  13       20.49       20.83     10.60 o
  -2   4  13      105.64      102.31     11.37 o
  -1   4  13       72.52      100.57     22.50 o
   0   4  13      418.38      422.24     28.27 o
   1   4  13       86.08       86.48     25.21 o
   2   4  13      101.76       66.49     17.46 o
   3   4  13      103.94       97.85     18.12 o
   4   4  13      179.13      199.59     25.33 o
   5   4  13      133.55      117.24     23.74 o
   6   4  13      217.42      203.58     23.67 o
   7   4  13        4.01        8.17     18.71 o
   8   4  13       63.31       62.45     20.98 o
   9   4  13        5.57       13.74     15.73 o
  10   4  13        2.00       -0.59     16.27 o
  -9   5  13       19.37       13.85     12.35 o
  -8   5  13      128.34      101.99     15.12 o
  -7   5  13       50.81       49.65     12.83 o
  -6   5  13       77.17       75.44     13.22 o
  -5   5  13       60.68       68.56     12.41 o
  -4   5  13       35.53       29.38      9.04 o
  -3   5  13       49.74       51.34     11.83 o
  -2   5  13       75.53       60.77     16.49 o
  -1   5  13      700.56      852.88     52.32 o
   0   5  13      405.70      364.77     18.97 o
   1   5  13      615.31      821.51     37.90 o
   2   5  13       63.58       45.21     28.58 o
   3   5  13       93.64      100.23     21.24 o
   4   5  13      131.51      114.40     21.08 o
   5   5  13       47.41       28.05     12.91 o
   6   5  13       57.32       49.57     12.59 o
   7   5  13       41.05       20.27     24.88 o
   8   5  13       18.06       16.39     17.49 o
   9   5  13       28.65       18.88     22.85 o
  -8   6  13       60.19       56.69     14.06 o
  -7   6  13       71.32       75.16     15.61 o
  -6   6  13        2.46        1.62     16.87 o
  -5   6  13        7.59        8.28     14.13 o
  -4   6  13        1.07        5.84     12.25 o
  -3   6  13       26.34       36.61     16.68 o
  -2   6  13       66.79       57.81     17.68 o
  -1   6  13       43.26       46.29     13.29 o
   0   6  13        3.30       14.95     16.24 o
   1   6  13      297.40      401.10     26.24 o
   2   6  13       83.59       82.95     19.68 o
   3   6  13       48.52       47.42     20.89 o
   4   6  13       58.05       66.52     31.52 o
   5   6  13       18.75       34.84     19.62 o
   6   6  13       31.99       19.73     19.89 o
   7   6  13        4.25        9.54     13.47 o
  -5   7  13       31.12       22.56     15.99 o
  -4   7  13       14.14       30.74     18.91 o
  -3   7  13       17.28       27.73     16.79 o
  -2   7  13       31.26       47.39     16.66 o
  -1   7  13       14.01       11.78     17.03 o
   0   7  13        3.85       -1.88     18.16 o
   1   7  13       29.91        7.98     15.03 o
   2   7  13       10.52       28.38     20.26 o
   3   7  13      123.79       86.46     22.58 o
   4   7  13       48.77       37.02     13.72 o
   5   7  13        2.86        4.74     17.20 o
 -12   0  14        6.42        9.14     13.63 o
 -11   0  14        1.48       17.53     18.79 o
 -10   0  14       23.17       21.72     19.32 o
  -9   0  14      291.03      310.64     20.87 o
  -8   0  14       33.62       34.16     16.22 o
  -7   0  14       28.30       38.60     14.75 o
  -6   0  14       12.86        7.55     14.85 o
  -5   0  14       10.80        7.59     12.33 o
  -4   0  14        8.35        5.13     12.40 o
  -3   0  14      278.93      291.55     20.23 o
  -2   0  14        2.28       15.80     14.23 o
  -1   0  14       82.55      109.11     15.80 o
   0   0  14      264.90      279.49     21.03 o
   1   0  14        2.17        4.37     24.54 o
   2   0  14       20.90       29.13     18.40 o
   3   0  14        7.56        0.92     23.69 o
   4   0  14        1.95       16.84     26.95 o
   5   0  14      297.43      362.36     34.07 o
   6   0  14       95.15       53.63     29.82 o
   7   0  14      123.56      168.10     29.64 o
   8   0  14       21.40       13.62     19.65 o
   9   0  14        0.00       26.52     27.55 o
  10   0  14       25.87       34.02     19.51 o
  11   0  14        2.45      -14.20     19.88 o
 -12   1  14       17.39       18.53     11.62 o
 -11   1  14       27.27       24.79     10.75 o
 -10   1  14      416.91      420.99     13.79 o
  -9   1  14       34.94       31.02     10.14 o
  -8   1  14      167.18      184.16     13.96 o
  -7   1  14      474.27      458.47     22.34 o
  -6   1  14      147.09      155.91     11.60 o
  -5   1  14      645.63      807.48     20.52 o
  -4   1  14       77.87       86.59      9.17 o
  -3   1  14      131.41      155.83     11.95 o
  -2   1  14      323.54      351.13     14.23 o
  -1   1  14      104.37      113.55     12.18 o
   0   1  14      609.90      598.28     62.27 o
   1   1  14      292.89      269.23     20.70 o
   2   1  14     1296.64     1689.59     88.31 o
   3   1  14      319.76      258.88     16.33 o
   4   1  14       53.63       47.00     19.38 o
   5   1  14       41.08       60.17     20.47 o
   6   1  14       11.48       32.17     19.88 o
   7   1  14      434.05      467.93     27.71 o
   8   1  14       69.52       84.14     19.04 o
   9   1  14        0.49       12.27     19.86 o
  10   1  14       18.00       20.56     16.27 o
  11   1  14       10.48        5.70     20.71 o
 -12   2  14        6.57       29.16     11.59 o
 -11   2  14       12.43       10.94     10.56 o
 -10   2  14       62.81       41.67     14.23 o
  -9   2  14       33.44       25.91      8.96 o
  -8   2  14       27.85       27.98      9.43 o
  -7   2  14      181.23      167.21     13.44 o
  -6   2  14      181.53      174.87     11.67 o
  -5   2  14      264.42      363.67     11.45 o
  -4   2  14        9.18       12.45     10.01 o
  -3   2  14       74.99       66.77      9.72 o
  -2   2  14       43.81       47.44      9.98 o
  -1   2  14      313.04      338.45     14.18 o
   0   2  14       40.01       48.70     12.98 o
   1   2  14      106.79      129.30     15.71 o
   2   2  14      161.89      186.96     19.81 o
   3   2  14      112.07      122.43     16.98 o
   4   2  14      311.11      306.77     15.66 o
   5   2  14      162.68      209.45     19.49 o
   6   2  14       64.92       57.56     16.06 o
   7   2  14      225.69      222.21     19.14 o
   8   2  14        7.47        2.89     15.97 o
   9   2  14       33.75       31.02     16.37 o
  10   2  14        6.74       22.33     20.72 o
  11   2  14       17.82        9.12     21.82 o
 -11   3  14       18.42       21.06     11.08 o
 -10   3  14        3.11        1.43     10.71 o
  -9   3  14        8.04       17.57     11.93 o
  -8   3  14      210.03      163.24     14.95 o
  -7   3  14      250.31      214.50     12.47 o
  -6   3  14       12.58       22.24     10.47 o
  -5   3  14      649.42      772.57     26.71 o
  -4   3  14      123.34      117.61      9.65 o
  -3   3  14      286.85      346.07     11.10 o
  -2   3  14      226.80      247.76     12.01 o
  -1   3  14      112.69      120.22     11.07 o
   0   3  14      216.55      223.57     22.52 o
   1   3  14       71.40       83.17     15.55 o
   2   3  14      158.98      274.70     30.66 o
   3   3  14      204.26      210.78     20.80 o
   4   3  14       55.55       58.45     16.26 o
   5   3  14       47.52       37.03     15.64 o
   6   3  14       14.17       27.99     20.33 o
   7   3  14      126.32      136.71     18.46 o
   8   3  14        9.79       15.61     20.27 o
   9   3  14        5.46       14.66     21.26 o
  10   3  14       23.70       13.56     16.18 o
 -10   4  14       26.27       26.10     12.10 o
  -9   4  14       20.12       24.02     12.80 o
  -8   4  14       15.88        3.08     13.89 o
  -7   4  14      109.78      104.10     14.09 o
  -6   4  14       78.03       89.62     12.40 o
  -5   4  14      102.15      122.99     11.30 o
  -4   4  14       14.48       12.87     10.96 o
  -3   4  14      339.96      387.44     14.65 o
  -2   4  14        5.84       28.23     13.09 o
  -1   4  14      191.95      176.20     16.56 o
   0   4  14       98.40      116.73     24.72 o
   1   4  14      758.98      728.05     27.00 o
   2   4  14      236.81      330.51     27.48 o
   3   4  14       84.05       71.28     17.54 o
   4   4  14       40.10       59.20     24.00 o
   5   4  14       27.92       47.45     22.85 o
   6   4  14      135.32      128.35     15.68 o
   7   4  14       48.08       50.57     17.51 o
   8   4  14        4.91        3.35     19.66 o
   9   4  14        6.91       10.11     17.15 o
  10   4  14       34.29       26.79     25.16 o
  -9   5  14       13.68       14.28     12.45 o
  -8   5  14       77.10       78.00     12.65 o
  -7   5  14       19.85       20.34     11.99 o
  -6   5  14      100.98       91.06     14.68 o
  -5   5  14       34.07       28.50     12.44 o
  -4   5  14       21.05       23.87      9.67 o
  -3   5  14       14.67       20.89     11.53 o
  -2   5  14       52.50       55.96     16.98 o
  -1   5  14      110.81       99.67     15.48 o
   0   5  14      182.12      192.39     18.17 o
   1   5  14      550.14      592.99     34.06 o
   2   5  14       11.11       52.64     25.09 o
   3   5  14      262.03      231.40     28.30 o
   4   5  14        9.06        5.27     24.47 o
   5   5  14       28.82       22.04     17.63 o
   6   5  14       24.39       31.53     15.82 o
   7   5  14       13.00        1.27     26.88 o
   8   5  14        0.97        1.59     17.28 o
  -7   6  14       34.49       29.28     15.42 o
  -6   6  14       34.85       45.07     17.05 o
  -5   6  14        7.43       16.31     16.96 o
  -4   6  14       11.09       23.45     14.97 o
  -3   6  14        5.33       19.04     14.58 o
  -2   6  14       40.49       38.93     16.39 o
  -1   6  14      106.34      135.89     17.30 o
   0   6  14       20.51       14.28     18.88 o
   1   6  14        6.91       17.75     14.64 o
   2   6  14       54.08       70.98     20.74 o
   3   6  14       64.12       80.52     31.43 o
   4   6  14      109.01      150.59     30.93 o
   5   6  14       12.66       20.19     17.18 o
   6   6  14       29.02       35.20     17.14 o
   7   6  14       30.04       36.33     22.26 o
  -5   7  14       14.87       20.55     30.56 o
  -4   7  14       14.01       17.73     17.67 o
  -3   7  14        2.83        5.26     23.99 o
  -2   7  14       74.71       64.50     18.28 o
  -1   7  14       23.11       46.56     20.22 o
   0   7  14       25.58       24.12     15.84 o
   1   7  14       86.21       75.77     15.63 o
   2   7  14       17.71       22.14     21.30 o
   3   7  14       29.58       12.89     18.43 o
   4   7  14       18.72       19.61     17.48 o
 -12   0  15      111.56      101.07     17.41 o
 -11   0  15      118.96       89.01     15.87 o
 -10   0  15       39.26       45.73     19.21 o
  -9   0  15        3.36       10.01     19.10 o
  -8   0  15      215.94      251.64     21.03 o
  -7   0  15      149.03      157.07     15.21 o
  -6   0  15       55.95       58.90     16.78 o
  -5   0  15      100.54       98.42     13.76 o
  -4   0  15        4.01       16.70     12.14 o
  -3   0  15      414.36      371.87     18.88 o
  -2   0  15     1315.66     1349.85     29.32 o
  -1   0  15      261.01      244.69     34.11 o
   0   0  15      159.27      164.91     16.28 o
   1   0  15        6.36        7.39     17.49 o
   2   0  15      157.65      153.55     26.49 o
   3   0  15      293.33      340.78     30.85 o
   4   0  15      116.82      130.52     28.80 o
   5   0  15       95.28      150.69     30.74 o
   6   0  15      198.36      223.63     31.79 o
   7   0  15       56.45       73.91     26.93 o
   8   0  15       20.30       50.03     28.45 o
   9   0  15       43.04       74.65     28.89 o
  10   0  15       17.97       -5.82     20.60 o
  11   0  15        6.01       22.00     30.24 o
 -12   1  15       49.91       46.74     11.89 o
 -11   1  15       40.64       25.23     11.78 o
 -10   1  15      127.22      136.30     12.22 o
  -9   1  15      455.98      462.37     20.26 o
  -8   1  15      122.17      101.89     11.22 o
  -7   1  15       28.38       21.79      9.44 o
  -6   1  15      445.19      435.67     11.52 o
  -5   1  15       92.82       97.97     10.33 o
  -4   1  15       73.12       69.74      7.91 o
  -3   1  15      730.54      751.37     15.29 o
  -2   1  15       53.12       73.07     12.76 o
  -1   1  15      337.05      312.01     14.85 o
   0   1  15       27.04       29.94     10.18 o
   1   1  15      238.12      231.08     20.46 o
   2   1  15      184.77      163.27     21.34 o
   3   1  15      186.93      254.68     21.67 o
   4   1  15       53.79       86.19     16.37 o
   5   1  15      129.93      118.15     17.63 o
   6   1  15       36.72       42.51     20.08 o
   7   1  15       39.59       46.94     19.17 o
   8   1  15       34.60       26.11     15.71 o
   9   1  15        0.92       17.81     19.22 o
  10   1  15        0.89       10.72     16.13 o
  11   1  15       11.80        7.89     21.82 o
 -11   2  15       18.10       25.05     11.58 o
 -10   2  15       47.79       45.39     11.64 o
  -9   2  15      149.79      116.13     11.40 o
  -8   2  15      121.46      125.85     11.30 o
  -7   2  15      158.82      186.83     12.26 o
  -6   2  15      137.35      135.91     12.15 o
  -5   2  15      382.87      401.61     15.93 o
  -4   2  15       45.60       62.45      9.63 o
  -3   2  15       88.51       94.65     10.46 o
  -2   2  15      120.16      104.85     12.94 o
  -1   2  15      112.79       98.63     11.97 o
   0   2  15      203.54      219.36     19.65 o
   1   2  15      177.92      173.72     19.17 o
   2   2  15       12.90       15.12     16.49 o
   3   2  15       28.44       44.81     14.66 o
   4   2  15      202.23      187.25     17.08 o
   5   2  15      189.09      192.11     17.80 o
   6   2  15       11.90       13.48     18.72 o
   7   2  15       80.36       85.22     16.05 o
   8   2  15       80.49       93.35     24.09 o
   9   2  15       85.35       57.64     18.30 o
  10   2  15       16.53       16.41     21.57 o
  11   2  15       29.79       16.61     22.58 o
 -11   3  15        9.63       15.03     10.63 o
 -10   3  15       41.09       40.97     11.36 o
  -9   3  15       54.88       58.72     10.14 o
  -8   3  15       88.02       64.95     10.96 o
  -7   3  15      122.49       95.26     10.62 o
  -6   3  15       28.63       30.29      9.65 o
  -5   3  15       97.47       78.20     10.32 o
  -4   3  15       22.15       15.79      9.33 o
  -3   3  15       23.92       27.08     10.01 o
  -2   3  15       95.06      102.68     10.56 o
  -1   3  15       71.71       94.33     14.11 o
   0   3  15      132.23      147.34     21.06 o
   1   3  15      165.09      198.82     22.22 o
   2   3  15      380.10      347.58     22.19 o
   3   3  15      134.28      129.90     21.16 o
   4   3  15      236.92      260.07     21.62 o
   5   3  15       50.96       33.71     15.63 o
   6   3  15        3.76       12.24     15.33 o
   7   3  15       18.93       22.38     16.68 o
   8   3  15       24.35       35.11     18.56 o
   9   3  15       18.50       22.08     21.36 o
  10   3  15       12.76       13.11     17.75 o
 -10   4  15       24.79       11.47     12.64 o
  -9   4  15       15.98       25.92     14.37 o
  -8   4  15        5.35        5.10     10.01 o
  -7   4  15       58.56       57.16     12.86 o
  -6   4  15        5.78       17.78     13.14 o
  -5   4  15       41.61       50.16     11.55 o
  -4   4  15      247.54      302.07     22.46 o
  -3   4  15       44.14       40.83      8.58 o
  -2   4  15      330.33      307.70     11.11 o
  -1   4  15       84.18       94.70     15.55 o
   0   4  15      174.00      210.23     25.17 o
   1   4  15      196.37      203.54     19.65 o
   2   4  15      361.42      375.83     21.89 o
   3   4  15       57.58       68.98     23.08 o
   4   4  15       91.16       69.17     23.89 o
   5   4  15       18.72       10.80     24.46 o
   6   4  15       25.51       31.84     15.16 o
   7   4  15       55.49       73.10     18.24 o
   8   4  15       10.20       12.95     16.80 o
   9   4  15       18.10        6.86     22.77 o
  -9   5  15       14.02       16.85     12.24 o
  -8   5  15       16.85        4.52     15.39 o
  -7   5  15       15.19       24.04     15.07 o
  -6   5  15       16.56       21.67     13.56 o
  -5   5  15       95.00       87.21     12.99 o
  -4   5  15        8.19       21.43     11.12 o
  -3   5  15       37.84       54.78     10.85 o
  -2   5  15      166.41      182.25     15.77 o
  -1   5  15       17.42       32.53     13.21 o
   0   5  15      123.69       92.34     19.08 o
   1   5  15       22.74       36.84     24.11 o
   2   5  15      335.19      313.67     23.77 o
   3   5  15       23.99       36.55     25.40 o
   4   5  15        9.12       -3.69     17.43 o
   5   5  15       26.70       38.47     15.18 o
   6   5  15        0.29        4.66     18.39 o
   7   5  15        5.67        5.55     14.67 o
   8   5  15        2.91        2.43     22.84 o
  -7   6  15        3.89        4.89     12.32 o
  -6   6  15       38.71       37.20     15.58 o
  -5   6  15       38.60       34.66     18.34 o
  -4   6  15       33.79       39.71     13.14 o
  -3   6  15        1.34        0.93     15.53 o
  -2   6  15       49.11       45.82     16.64 o
  -1   6  15      121.74      136.23     15.83 o
   0   6  15      125.49      122.26     18.53 o
   1   6  15      112.35      157.10     17.58 o
   2   6  15       47.78       60.89     20.79 o
   3   6  15        4.33       -4.74     28.04 o
   4   6  15       34.68       41.63     21.91 o
   5   6  15       15.54       12.11     15.54 o
   6   6  15       13.60        7.22     19.32 o
  -4   7  15       74.34      118.71     36.81 o
  -3   7  15       27.00       16.44     29.24 o
  -2   7  15       25.95       37.05     18.16 o
  -1   7  15        8.19       18.16     17.27 o
   0   7  15       36.60       34.37     16.03 o
   1   7  15        8.75       13.89     21.27 o
   2   7  15       41.07       49.73     21.97 o
   3   7  15       49.97       69.60     21.82 o
 -12   0  16       58.84       65.40     31.22 o
 -11   0  16       58.38       68.40     15.46 o
 -10   0  16        5.58       21.45     29.15 o
  -9   0  16       72.85       86.57     16.65 o
  -8   0  16        2.33       -5.94     15.15 o
  -7   0  16        4.55        7.25     18.22 o
  -6   0  16     1365.31     1461.39     65.47 o
  -5   0  16        1.80       18.59     15.39 o
  -4   0  16        2.53       -1.76     14.99 o
  -3   0  16        0.19        8.77     14.31 o
  -2   0  16      435.42      463.20     21.88 o
  -1   0  16       63.46       52.02     17.86 o
   0   0  16      378.90      371.04     18.86 o
   1   0  16      220.18      223.74     28.03 o
   2   0  16      328.56      341.35     30.19 o
   3   0  16        6.04       15.97     25.73 o
   4   0  16      319.47      346.44     32.67 o
   5   0  16       19.60        9.65     16.26 o
   6   0  16       37.48       49.98     28.32 o
   7   0  16       11.46       10.17     26.95 o
   8   0  16        4.43        9.90     28.56 o
   9   0  16        1.87       37.14     27.05 o
  10   0  16        2.93        3.47     29.18 o
  11   0  16        2.97       19.73     31.40 o
 -11   1  16       53.34       51.76     12.12 o
 -10   1  16       80.95       70.69     11.23 o
  -9   1  16      162.56      143.00     12.21 o
  -8   1  16        8.69       -2.67     11.17 o
  -7   1  16      161.72      175.47     12.14 o
  -6   1  16        5.77       11.32      8.49 o
  -5   1  16       72.18       60.47      9.68 o
  -4   1  16       92.13       87.18      8.04 o
  -3   1  16      501.52      697.44     50.96 o
  -2   1  16       21.24       34.18     11.04 o
  -1   1  16      262.19      214.46     12.00 o
   0   1  16      144.29      173.93     16.10 o
   1   1  16      453.69      435.69     19.73 o
   2   1  16      575.86      530.27     21.37 o
   3   1  16        4.72       -2.27     17.74 o
   4   1  16       76.66       78.87     14.59 o
   5   1  16      268.49      273.72     15.36 o
   6   1  16       41.99       27.38     19.24 o
   7   1  16      167.72      181.54     20.74 o
   8   1  16       22.33        9.62     16.01 o
   9   1  16        9.04       20.93     20.20 o
  10   1  16        3.85       13.06     20.40 o
  11   1  16        1.65       20.12     22.16 o
 -11   2  16       36.33       36.67     12.78 o
 -10   2  16        1.06       22.13     12.11 o
  -9   2  16       42.80       47.13     11.57 o
  -8   2  16      243.00      224.59     18.61 o
  -7   2  16       74.27       52.11      9.61 o
  -6   2  16       53.61       48.80     10.34 o
  -5   2  16       39.59       62.07     10.84 o
  -4   2  16      207.46      251.03     12.30 o
  -3   2  16      511.24      535.28     14.50 o
  -2   2  16      106.79      105.46     11.52 o
  -1   2  16      280.62      301.47     13.71 o
   0   2  16      386.92      425.43     43.89 o
   1   2  16      396.75      423.27     23.15 o
   2   2  16      143.99      132.99     15.64 o
   3   2  16      103.18      125.36     16.87 o
   4   2  16      178.09      223.73     18.52 o
   5   2  16       77.82       81.56     12.76 o
   6   2  16      172.68      180.07     20.89 o
   7   2  16       26.97       36.15     19.33 o
   8   2  16       16.92       25.61     20.26 o
   9   2  16       35.58       58.28     21.50 o
  10   2  16       64.14       59.11     18.01 o
 -10   3  16        7.08       10.93     11.01 o
  -9   3  16       32.22       33.57     13.09 o
  -8   3  16        5.29       17.09     11.53 o
  -7   3  16       74.58       79.45     13.23 o
  -6   3  16       43.09       43.16     10.28 o
  -5   3  16       50.34       54.53     10.00 o
  -4   3  16       18.76        9.97      9.23 o
  -3   3  16      665.77      883.16     45.68 o
  -2   3  16        4.99       14.21      9.68 o
  -1   3  16       40.93       50.95     13.46 o
   0   3  16       53.79       70.34     19.51 o
   1   3  16      281.53      268.72     21.09 o
   2   3  16      207.68      220.46     21.28 o
   3   3  16      101.16       92.71     19.98 o
   4   3  16      163.23      166.18     17.82 o
   5   3  16      398.01      382.92     19.18 o
   6   3  16       89.83       82.64     18.97 o
   7   3  16        0.89        2.29     19.61 o
   8   3  16       15.60       20.48     21.07 o
   9   3  16       26.84       12.22     17.37 o
  10   3  16       21.89       25.84     22.89 o
 -10   4  16       67.68       58.08     14.95 o
  -9   4  16       13.47       16.68     11.63 o
  -8   4  16      122.30      118.42     13.30 o
  -7   4  16       10.80       10.35     12.39 o
  -6   4  16       24.45       19.94     11.81 o
  -5   4  16      166.86      128.92     11.71 o
  -4   4  16      103.61       92.16     10.04 o
  -3   4  16       60.36       74.93      9.95 o
  -2   4  16      228.96      200.23     11.64 o
  -1   4  16      186.75      175.25     15.10 o
   0   4  16       34.74       44.34     23.65 o
   1   4  16       98.02       95.35     23.33 o
   2   4  16       44.67       35.03     23.23 o
   3   4  16        7.02       15.97     16.01 o
   4   4  16       19.03       14.01     15.60 o
   5   4  16       33.13       32.38     24.99 o
   6   4  16        1.64        9.31     13.52 o
   7   4  16        8.18       11.02     19.35 o
   8   4  16        3.39       19.95     23.74 o
   9   4  16        9.32        9.14     22.69 o
  -8   5  16       14.74       21.11     13.16 o
  -7   5  16       74.80       82.19     15.28 o
  -6   5  16       14.88        9.56     13.76 o
  -5   5  16       97.06       81.34     15.60 o
  -4   5  16        9.22       15.26     10.82 o
  -3   5  16       47.19       40.76     12.39 o
  -2   5  16       29.81       37.37     18.70 o
  -1   5  16       27.83       38.61     19.34 o
   0   5  16        3.57        6.36     15.83 o
   1   5  16      111.33       93.18     25.32 o
   2   5  16      146.80      109.04     25.66 o
   3   5  16       63.02       62.54     18.18 o
   4   5  16      127.07       79.56     27.40 o
   5   5  16       15.99       20.58     18.07 o
   6   5  16       56.13       51.88     13.58 o
   7   5  16        2.56       16.67     18.20 o
  -6   6  16        9.21       10.14     15.60 o
  -5   6  16       77.40       82.06     15.47 o
  -4   6  16       12.89       15.05     15.68 o
  -3   6  16        2.03       17.91     18.65 o
  -2   6  16       36.61       55.70     19.92 o
  -1   6  16       82.48       70.19     20.78 o
   0   6  16        0.08       12.03     20.00 o
   1   6  16       12.35       32.61     21.18 o
   2   6  16      183.77      215.87     19.93 o
   3   6  16       17.49       39.14     29.01 o
   4   6  16       21.02       16.08     18.11 o
   5   6  16       42.70       43.57     15.83 o
   6   6  16       16.90       11.88     18.69 o
  -2   7  16       12.30       16.64     17.91 o
  -1   7  16       57.50       43.27     21.34 o
   0   7  16       15.50        9.16     15.95 o
   1   7  16       21.65        5.65     18.00 o
   2   7  16       10.28       -2.15     17.79 o
 -11   0  17        2.61        9.01     15.97 o
 -10   0  17      199.69      205.61     19.35 o
  -9   0  17       25.87       47.79     15.47 o
  -8   0  17       47.16       42.49     16.64 o
  -7   0  17      112.35      131.46     20.10 o
  -6   0  17       34.56       29.33     10.91 o
  -5   0  17     2707.56     2779.12    184.74 o
  -4   0  17        4.48       18.25     13.03 o
  -3   0  17       35.84       28.38     16.17 o
  -2   0  17      228.75      359.14     68.98 o
  -1   0  17      829.68      864.55     25.82 o
   0   0  17       55.99       56.82     26.35 o
   1   0  17        1.98       13.26     25.57 o
   2   0  17      310.28      319.10     25.10 o
   3   0  17       30.19       25.43     27.38 o
   4   0  17        2.80        4.26     27.20 o
   5   0  17       10.41       -3.92     16.13 o
   6   0  17      157.17      163.45     28.53 o
   7   0  17      122.76      125.66     29.57 o
   8   0  17        0.58       -0.46     20.00 o
   9   0  17       18.77       13.35     19.51 o
  10   0  17       18.85        5.91     28.78 o
 -11   1  17       45.10       50.77     11.75 o
 -10   1  17       72.87       74.23     12.41 o
  -9   1  17       23.30       21.04     11.25 o
  -8   1  17       32.96       44.49     13.28 o
  -7   1  17       32.40       26.48     11.30 o
  -6   1  17      179.18      170.33     12.98 o
  -5   1  17        6.70       13.64      9.63 o
  -4   1  17       70.92       53.96      9.16 o
  -3   1  17      186.49      197.37     12.70 o
  -2   1  17      128.63      173.45     21.99 o
  -1   1  17       38.13       47.94     11.69 o
   0   1  17       29.62       17.46     18.32 o
   1   1  17        6.10        6.92     18.54 o
   2   1  17      142.43      149.46     17.25 o
   3   1  17       63.34       42.25     16.20 o
   4   1  17       26.18       25.92     15.82 o
   5   1  17      121.06      101.85     14.09 o
   6   1  17      170.16      167.49     17.28 o
   7   1  17       23.42       19.36     19.75 o
   8   1  17       44.41       57.06     16.94 o
   9   1  17       22.85        6.29     17.11 o
  10   1  17       16.77       19.99     16.84 o
 -11   2  17       39.33       41.16     14.32 o
 -10   2  17       25.29       19.68     11.01 o
  -9   2  17       57.56       55.07     10.33 o
  -8   2  17        4.31       12.03     11.74 o
  -7   2  17       24.11       13.95     10.74 o
  -6   2  17      120.08      130.29     11.54 o
  -5   2  17       67.93       61.31     10.47 o
  -4   2  17       38.93       57.01     10.62 o
  -3   2  17      310.08      326.97     13.30 o
  -2   2  17      171.52      208.99     24.48 o
  -1   2  17       52.38       71.46     10.89 o
   0   2  17      170.91      177.65     17.08 o
   1   2  17      104.95      133.66     23.45 o
   2   2  17      628.13      600.00     25.51 o
   3   2  17       60.33       90.53     15.93 o
   4   2  17      371.99      374.08     19.53 o
   5   2  17       22.64       31.17     15.27 o
   6   2  17       43.00       49.68     12.09 o
   7   2  17       63.15       58.13     18.81 o
   8   2  17       21.33       30.89     17.39 o
   9   2  17       32.46       26.72     20.06 o
  10   2  17       63.16       55.97     22.26 o
 -10   3  17       25.54       18.91     11.18 o
  -9   3  17       22.87       30.24     11.35 o
  -8   3  17      131.97      117.30     14.11 o
  -7   3  17       45.13       30.49     10.76 o
  -6   3  17        4.78       14.52      8.59 o
  -5   3  17        2.24        8.35      8.36 o
  -4   3  17       28.07       37.94      9.50 o
  -3   3  17       34.48       51.00      9.74 o
  -2   3  17      199.99      292.49     20.54 o
  -1   3  17       22.01       24.52     11.66 o
   0   3  17        7.96       14.73     18.37 o
   1   3  17       73.45       80.05     22.85 o
   2   3  17      126.63      116.88     17.09 o
   3   3  17      581.79      583.45     25.28 o
   4   3  17       92.46       78.23     16.06 o
   5   3  17      303.78      306.88     19.64 o
   6   3  17       34.27       27.07     12.80 o
   7   3  17        0.15        9.75     15.03 o
   8   3  17        4.30       16.54     16.15 o
   9   3  17        5.41        1.62     20.53 o
  -9   4  17       47.78       28.52     14.63 o
  -8   4  17       17.82       28.01     13.07 o
  -7   4  17       27.72       33.38     12.79 o
  -6   4  17       64.30       57.36     12.24 o
  -5   4  17      181.99      163.91     12.30 o
  -4   4  17      133.69      105.99     10.41 o
  -3   4  17      205.31      205.30     11.91 o
  -2   4  17      182.11      203.43     21.52 o
  -1   4  17      207.67      185.08     13.72 o
   0   4  17       18.66       32.10     22.84 o
   1   4  17        5.19       26.08     23.50 o
   2   4  17       36.15       41.84     17.41 o
   3   4  17       22.26       31.78     23.76 o
   4   4  17       24.41       10.16     25.25 o
   5   4  17      111.35      103.12     21.27 o
   6   4  17       64.09       58.63     14.94 o
   7   4  17        3.34        2.34     11.69 o
   8   4  17        1.89       -1.06     16.26 o
  -8   5  17        6.31        4.69     12.65 o
  -7   5  17       30.93       34.10     13.18 o
  -6   5  17        7.15       10.52     14.43 o
  -5   5  17       24.85       23.28     12.85 o
  -4   5  17      137.76      136.23     12.83 o
  -3   5  17       30.51       40.39     12.75 o
  -2   5  17       64.38       68.49     15.59 o
  -1   5  17       26.95       14.14     14.66 o
   0   5  17        9.89       17.17     17.81 o
   1   5  17       10.81       24.85     18.46 o
   2   5  17        2.35       19.47     24.71 o
   3   5  17        9.99       18.57     26.49 o
   4   5  17       29.57       31.36     18.60 o
   5   5  17       95.97       87.67     27.28 o
   6   5  17       37.56       53.79     18.67 o
   7   5  17       40.45       48.18     15.58 o
  -6   6  17        3.50       12.72     15.14 o
  -5   6  17        0.44       30.08     18.36 o
  -4   6  17       44.43       35.48     14.26 o
  -3   6  17       44.57       52.63     20.30 o
  -2   6  17        7.91       22.34     17.39 o
  -1   6  17        3.18       22.61     17.01 o
   0   6  17       35.87       46.87     15.58 o
   1   6  17       11.33       23.39     20.54 o
   2   6  17       11.92       29.24     30.38 o
   3   6  17       18.47      -11.28     17.95 o
   4   6  17        8.94        5.66     27.53 o
   5   6  17       60.98       59.74     21.27 o
 -11   0  18       25.31       24.98     18.97 o
 -10   0  18       49.38       33.18     14.86 o
  -9   0  18        4.94       16.10     20.14 o
  -8   0  18      122.71      109.77     19.29 o
  -7   0  18       88.24      105.48     21.31 o
  -6   0  18        9.86       27.10     12.60 o
  -5   0  18        1.91       -2.74     14.83 o
  -4   0  18     2036.98     2055.02     43.68 o
  -3   0  18      138.38      113.89     17.74 o
  -2   0  18      171.01      214.01     21.21 o
  -1   0  18        6.35        9.59     15.39 o
   0   0  18     1206.09     1220.77     43.43 o
   1   0  18       75.27       68.85     20.88 o
   2   0  18       23.59       34.27     20.19 o
   3   0  18       33.46       14.39     27.51 o
   4   0  18       99.51      106.49     28.25 o
   5   0  18      207.80      205.36     21.12 o
   6   0  18      120.53      128.02     20.57 o
   7   0  18        3.12        2.10     28.40 o
   8   0  18       76.50       47.64     30.94 o
   9   0  18        1.84      -11.96     26.37 o
  10   0  18       11.95       24.58     29.56 o
 -11   1  18       28.06       20.21     11.64 o
 -10   1  18       23.86       25.20     12.16 o
  -9   1  18       34.91       30.50     13.06 o
  -8   1  18      190.37      169.53     13.51 o
  -7   1  18       40.25       40.22     13.35 o
  -6   1  18      510.97      495.32     13.32 o
  -5   1  18       80.69      102.45     10.00 o
  -4   1  18       20.66       29.81      8.27 o
  -3   1  18      357.30      322.97     37.60 o
  -2   1  18      145.39      162.39     12.97 o
  -1   1  18      390.10      535.57     44.65 o
   0   1  18      375.11      351.00     43.82 o
   1   1  18       59.54       51.72     19.49 o
   2   1  18        4.98        4.90     15.10 o
   3   1  18       41.42       36.00     15.93 o
   4   1  18       62.39       60.25     13.09 o
   5   1  18      239.04      235.76     20.27 o
   6   1  18       28.41       38.33     13.06 o
   7   1  18       38.19       14.27     19.60 o
   8   1  18        7.91        5.87     15.86 o
   9   1  18        2.22       16.34     19.96 o
  10   1  18      101.00       84.15     19.18 o
 -10   2  18       68.23       64.41     13.17 o
  -9   2  18      100.85      110.88     12.00 o
  -8   2  18        7.00        8.64     10.98 o
  -7   2  18       82.43       64.08     10.95 o
  -6   2  18       46.98       51.63     10.00 o
  -5   2  18      121.98      124.76     10.01 o
  -4   2  18        0.99        6.07      8.90 o
  -3   2  18      120.68      111.34      9.96 o
  -2   2  18      307.83      284.48     13.76 o
  -1   2  18       11.86       19.80     10.49 o
   0   2  18      128.58      124.77     16.13 o
   1   2  18       22.27       20.55     17.69 o
   2   2  18       90.43       98.44     21.95 o
   3   2  18       94.19      101.84     16.78 o
   4   2  18       44.79       41.67     14.38 o
   5   2  18       52.56       73.37     15.09 o
   6   2  18       50.58       39.51     11.75 o
   7   2  18        0.95       17.24     16.39 o
   8   2  18       52.03       56.64     20.21 o
   9   2  18       35.12       33.32     16.83 o
 -10   3  18       56.92       31.39     12.21 o
  -9   3  18       18.77       26.52     10.28 o
  -8   3  18      180.90      138.44     12.25 o
  -7   3  18       41.34       60.42     13.75 o
  -6   3  18        5.10       17.25     12.15 o
  -5   3  18       84.40       78.52      8.66 o
  -4   3  18        1.51        8.65      8.51 o
  -3   3  18       40.29       30.40     11.08 o
  -2   3  18       25.57       22.17      9.84 o
  -1   3  18       55.57       59.13     16.70 o
   0   3  18        7.46       28.18     15.55 o
   1   3  18        5.88       10.44     20.75 o
   2   3  18        0.43        9.93     18.86 o
   3   3  18       59.06       57.14     16.04 o
   4   3  18      218.73      232.40     20.41 o
   5   3  18        9.22        7.26     14.71 o
   6   3  18       20.82       27.35     14.13 o
   7   3  18        2.32       -2.51     13.47 o
   8   3  18       24.18       25.19     17.45 o
   9   3  18       27.10       29.61     17.55 o
  -9   4  18        0.23       12.42     14.84 o
  -8   4  18        2.61        3.01     12.59 o
  -7   4  18        0.80       14.18     12.40 o
  -6   4  18       52.04       37.84     12.92 o
  -5   4  18        1.76        8.12     10.48 o
  -4   4  18       46.31       52.86     10.31 o
  -3   4  18        4.67       -1.35      8.39 o
  -2   4  18       39.86       50.46     10.78 o
  -1   4  18       99.14      161.11     28.77 o
   0   4  18       68.56       68.77     23.38 o
   1   4  18      143.34      147.29     17.85 o
   2   4  18       61.64       54.67     24.67 o
   3   4  18       25.32       22.69     17.92 o
   4   4  18      126.83      118.32     28.99 o
   5   4  18        8.74       16.44     24.49 o
   6   4  18       13.56       12.87     15.55 o
   7   4  18        7.53       12.90     13.21 o
   8   4  18       22.98       14.40     17.10 o
  -7   5  18        1.51       11.55     12.45 o
  -6   5  18        2.41       11.43     14.04 o
  -5   5  18       49.64       56.61     12.73 o
  -4   5  18       68.13       78.59     12.01 o
  -3   5  18       30.38       37.23     10.24 o
  -2   5  18       59.06       60.45     16.28 o
  -1   5  18       25.75       38.59     14.87 o
   0   5  18        8.16       30.01     18.46 o
   1   5  18       25.76       23.13     18.05 o
   2   5  18        7.67       23.97     25.43 o
   3   5  18        1.05       -2.39     18.94 o
   4   5  18       26.45       22.98     26.03 o
   5   5  18        4.80       -8.07     18.45 o
   6   5  18       24.08       18.61     15.22 o
  -5   6  18        6.23       16.83     17.19 o
  -4   6  18        0.61        4.07     12.31 o
  -3   6  18       58.37       79.21     15.46 o
  -2   6  18       33.27       35.27     20.24 o
  -1   6  18      145.94      144.22     19.15 o
   0   6  18       31.25       43.46     20.99 o
   1   6  18       10.71       16.44     16.51 o
   2   6  18        0.68       -7.23     27.27 o
   3   6  18       10.94        4.61     21.71 o
   4   6  18       21.70       34.42     28.98 o
 -10   0  19       32.48       29.81     20.58 o
  -9   0  19        0.90       -0.18     20.92 o
  -8   0  19       46.86       47.18     17.03 o
  -7   0  19        7.45       21.91     18.85 o
  -6   0  19      177.80      185.01     13.27 o
  -5   0  19      165.80      138.44     19.30 o
  -4   0  19        2.27        6.38     13.20 o
  -3   0  19      414.23      440.46     18.57 o
  -2   0  19       73.35       93.60     19.96 o
  -1   0  19      142.80      140.56     20.58 o
   0   0  19      236.04      274.84     32.03 o
   1   0  19       47.32       58.05     27.19 o
   2   0  19      111.91      118.25     21.75 o
   3   0  19      102.32      125.64     28.01 o
   4   0  19        8.55       32.26     25.65 o
   5   0  19       69.92       70.00     19.82 o
   6   0  19      312.18      295.39     39.62 o
   7   0  19       32.84       42.37     21.25 o
   8   0  19       13.98       13.14     28.56 o
   9   0  19        6.13       13.60     29.25 o
 -10   1  19        3.23       13.90     10.28 o
  -9   1  19       30.29       28.61     13.11 o
  -8   1  19       34.70       50.77     12.46 o
  -7   1  19      209.20      161.25     14.09 o
  -6   1  19       32.17       36.93      8.67 o
  -5   1  19      493.80      538.54     13.64 o
  -4   1  19      185.26      187.83     11.03 o
  -3   1  19       36.03       42.27      9.27 o
  -2   1  19      507.61      533.38     18.68 o
  -1   1  19       29.30       19.72     10.89 o
   0   1  19       70.82       91.93     16.63 o
   1   1  19      366.76      342.82     35.46 o
   2   1  19      100.63       83.24     16.69 o
   3   1  19       87.10      105.34     19.60 o
   4   1  19       44.79       52.39     15.23 o
   5   1  19       44.21       41.15     10.89 o
   6   1  19      122.71      121.66     13.66 o
   7   1  19       31.17       51.51     14.82 o
   8   1  19       16.54       45.42     16.68 o
   9   1  19        7.59       18.32     17.00 o
 -10   2  19       12.35       10.98     10.59 o
  -9   2  19       36.88       33.88     11.38 o
  -8   2  19       86.99       78.74     12.67 o
  -7   2  19       67.88       72.57     12.73 o
  -6   2  19      164.74      149.27     10.68 o
  -5   2  19       75.30       80.30     10.82 o
  -4   2  19      102.09      115.92     10.66 o
  -3   2  19      195.89      193.20     12.05 o
  -2   2  19      193.53      191.65     14.10 o
  -1   2  19      121.15      106.88     11.32 o
   0   2  19      169.82      208.39     22.09 o
   1   2  19        5.37       11.95     17.51 o
   2   2  19        5.78        5.86     17.72 o
   3   2  19       94.76       78.77     16.20 o
   4   2  19      130.48      124.42     14.05 o
   5   2  19       15.64       10.73     14.07 o
   6   2  19       18.95       27.38     14.05 o
   7   2  19       64.71       71.58     13.77 o
   8   2  19       32.74       29.58     16.76 o
   9   2  19        3.92       27.93     20.85 o
  -9   3  19       41.75       27.53     11.44 o
  -8   3  19       54.33       62.20     12.90 o
  -7   3  19      179.29      164.53     12.20 o
  -6   3  19      130.82      117.75     14.34 o
  -5   3  19       56.36       61.70     10.78 o
  -4   3  19       10.35       20.23      9.46 o
  -3   3  19       55.99       63.17      9.56 o
  -2   3  19      242.54      245.44     12.43 o
  -1   3  19       67.33       73.61     17.33 o
   0   3  19       58.03      106.14     17.12 o
   1   3  19      184.10      180.90     18.84 o
   2   3  19       91.92       94.66     15.92 o
   3   3  19      242.04      226.10     21.37 o
   4   3  19       33.04       37.06     18.10 o
   5   3  19       11.34       13.29     14.78 o
   6   3  19       71.00       71.90     16.18 o
   7   3  19       39.54       35.58     13.43 o
   8   3  19       42.13       36.57     13.87 o
  -8   4  19       81.25       73.52     14.87 o
  -7   4  19       33.23       38.86     11.43 o
  -6   4  19        2.19       15.40     12.11 o
  -5   4  19        9.63       13.11     10.08 o
  -4   4  19       32.59       34.20     11.69 o
  -3   4  19       15.01       20.20     11.02 o
  -2   4  19      124.39      136.43     11.90 o
  -1   4  19        5.06       13.65     15.55 o
   0   4  19       28.21       16.05     17.87 o
   1   4  19       26.74       37.41     18.52 o
   2   4  19       21.69       19.46     24.69 o
   3   4  19       19.52       11.13     24.42 o
   4   4  19       64.46       57.47     20.09 o
   5   4  19       54.38       74.80     27.75 o
   6   4  19        2.77       -3.74     17.05 o
   7   4  19        4.59        6.89     15.23 o
  -7   5  19       17.17       20.28     21.27 o
  -6   5  19       15.17        1.52     13.99 o
  -5   5  19        1.13        6.00     11.06 o
  -4   5  19        0.77        7.28     10.01 o
  -3   5  19        0.09        2.84     10.91 o
  -2   5  19       18.16       -2.45     17.82 o
  -1   5  19       38.16       30.87     16.30 o
   0   5  19       15.38       25.60     15.66 o
   1   5  19      193.55      183.21     22.28 o
   2   5  19       11.09        8.98     18.19 o
   3   5  19        7.88       26.42     24.86 o
   4   5  19        2.91        0.73     26.03 o
   5   5  19       13.73       15.79     25.73 o
   6   5  19        6.24        8.27     16.00 o
  -4   6  19       41.29       37.85     16.30 o
  -3   6  19        2.91      -14.22     21.45 o
  -2   6  19       22.13       22.80     15.43 o
  -1   6  19       79.60       75.37     14.70 o
   0   6  19       32.51       49.82     21.17 o
   1   6  19        3.43        9.61     21.52 o
   2   6  19       10.93        7.71     21.47 o
   3   6  19       22.09       36.26     28.81 o
 -10   0  20       21.65       24.27     17.02 o
  -9   0  20        4.53       12.23     16.13 o
  -8   0  20        0.95       16.62     16.20 o
  -7   0  20       15.08       11.98     18.62 o
  -6   0  20       10.85       17.72     12.92 o
  -5   0  20       94.76       95.28     12.58 o
  -4   0  20       67.44       71.38     15.44 o
  -3   0  20       68.15       67.30     15.47 o
  -2   0  20       88.55       82.69     16.13 o
  -1   0  20       48.24       26.76     13.35 o
   0   0  20      129.25      140.76     28.39 o
   1   0  20       17.18       42.98     25.92 o
   2   0  20      223.60      202.19     22.84 o
   3   0  20      110.48      120.00     28.61 o
   4   0  20      208.53      180.74     28.11 o
   5   0  20       15.18       30.24     18.80 o
   6   0  20       45.70       38.38     16.88 o
   7   0  20       19.80       30.88     15.89 o
   8   0  20        0.01        7.72     14.95 o
   9   0  20        0.05       16.65     21.71 o
 -10   1  20        2.47        7.91     11.63 o
  -9   1  20       12.45       19.49     13.76 o
  -8   1  20       34.97       34.08     14.23 o
  -7   1  20       31.04       44.33     12.84 o
  -6   1  20       30.33       27.11     10.80 o
  -5   1  20       71.22       69.74      9.56 o
  -4   1  20      390.49      415.36     29.53 o
  -3   1  20      159.96      160.36     10.87 o
  -2   1  20       80.72       78.61     12.50 o
  -1   1  20      798.32      784.56     62.71 o
   0   1  20        6.85        9.14     18.28 o
   1   1  20       50.53       98.43     19.64 o
   2   1  20       69.41       95.69     19.28 o
   3   1  20       29.92       39.53     18.29 o
   4   1  20       81.87       78.73     14.16 o
   5   1  20      129.76      113.88     12.17 o
   6   1  20        6.09       16.83     14.18 o
   7   1  20       21.40       30.03     12.78 o
   8   1  20       74.58       63.87     12.31 o
   9   1  20        6.87       -0.09     21.71 o
  -9   2  20       15.07       11.28     11.79 o
  -8   2  20        5.18        6.13     12.36 o
  -7   2  20       24.78       21.54     11.94 o
  -6   2  20      158.88      142.14     10.57 o
  -5   2  20      231.36      229.50     11.19 o
  -4   2  20       50.66       45.62      9.39 o
  -3   2  20       28.95       33.44     10.38 o
  -2   2  20       39.89       55.19     13.39 o
  -1   2  20      437.99      387.48     20.94 o
   0   2  20       40.26       45.07     18.21 o
   1   2  20       76.13       79.47     19.49 o
   2   2  20       15.54       46.89     15.25 o
   3   2  20       20.75       11.04     14.61 o
   4   2  20      118.71      142.70     15.74 o
   5   2  20       36.93       39.16     13.98 o
   6   2  20       73.24       76.02     15.44 o
   7   2  20       42.72       49.90     15.14 o
   8   2  20        2.25       10.80     12.94 o
  -9   3  20        9.59        9.89     11.46 o
  -8   3  20       17.01       19.24     12.58 o
  -7   3  20        3.06       -2.62     11.85 o
  -6   3  20        6.09        0.96     10.28 o
  -5   3  20      122.95      127.00     10.75 o
  -4   3  20       57.26       57.39     10.21 o
  -3   3  20       67.34       63.56     10.74 o
  -2   3  20      169.68      149.76     11.84 o
  -1   3  20       39.15       53.11     21.26 o
   0   3  20        8.26       -6.42     16.88 o
   1   3  20      104.04      118.27     23.19 o
   2   3  20       19.46       25.34     18.61 o
   3   3  20       63.53       29.57     18.39 o
   4   3  20      118.74      104.19     19.67 o
   5   3  20       13.26       15.79     15.97 o
   6   3  20       31.74       27.79     13.72 o
   7   3  20       39.60       30.00     13.25 o
   8   3  20       22.13       28.31     15.84 o
  -8   4  20       41.91       42.13     16.51 o
  -7   4  20       91.90       85.71     11.90 o
  -6   4  20       24.08       17.76     10.48 o
  -5   4  20        0.88       10.14     12.55 o
  -4   4  20       12.04       13.79      8.88 o
  -3   4  20       10.11        1.65     10.25 o
  -2   4  20       65.98       65.91     12.89 o
  -1   4  20        7.34        3.64     16.31 o
   0   4  20       32.32       31.49     17.58 o
   1   4  20      111.15      145.88     29.53 o
   2   4  20       80.54       73.93     20.39 o
   3   4  20       31.29       34.84     19.52 o
   4   4  20       20.95       26.21     25.25 o
   5   4  20       30.14       16.87     20.50 o
   6   4  20      116.01      117.15     21.38 o
   7   4  20        2.39       -6.93     18.73 o
  -6   5  20       25.85        7.35     15.69 o
  -5   5  20       13.83       10.60     11.44 o
  -4   5  20       30.76       30.73     11.96 o
  -3   5  20       53.50       52.51     13.09 o
  -2   5  20       42.44       37.26     13.75 o
  -1   5  20      119.55      120.60     26.85 o
   0   5  20       20.22       15.00     16.34 o
   1   5  20        2.52        8.24     25.87 o
   2   5  20       92.13       73.17     28.93 o
   3   5  20        9.16        1.25     25.96 o
   4   5  20       50.01       -5.05     19.55 o
   5   5  20       20.50       33.43     18.81 o
  -2   6  20        6.36       17.21     16.03 o
  -1   6  20       50.20       73.88     22.42 o
   0   6  20       65.57       52.09     17.76 o
   1   6  20       14.48       11.14     21.05 o
  -9   0  21       24.70        6.77     14.98 o
  -8   0  21        3.15       -1.83     17.31 o
  -7   0  21       23.23       12.72     11.53 o
  -6   0  21       15.51       29.63     15.48 o
  -5   0  21        6.27        2.93     10.99 o
  -4   0  21      181.09      190.59     21.41 o
  -3   0  21       69.13       64.00     15.79 o
  -2   0  21      163.18      156.44     15.03 o
  -1   0  21       93.21       88.62     16.12 o
   0   0  21       66.11       67.99     19.91 o
   1   0  21        0.00       -1.67     26.27 o
   2   0  21       53.46       73.13     26.28 o
   3   0  21      288.58      248.59     23.54 o
   4   0  21      471.23      458.05     34.72 o
   5   0  21        0.47       -0.43     19.41 o
   6   0  21       53.88       71.17     20.44 o
   7   0  21       44.00       71.15     20.75 o
   8   0  21       26.57        4.05     21.36 o
  -9   1  21       37.60       43.73     13.29 o
  -8   1  21        6.59       -1.35     11.69 o
  -7   1  21       27.58       26.14     10.49 o
  -6   1  21      266.78      295.48     12.44 o
  -5   1  21       20.88       22.43      9.66 o
  -4   1  21        9.33       17.59      9.66 o
  -3   1  21       14.03       14.32      9.08 o
  -2   1  21       47.95       61.11     13.13 o
  -1   1  21        5.86       17.12     11.59 o
   0   1  21       24.75       36.64     18.13 o
   1   1  21      284.50      276.08     17.98 o
   2   1  21      276.55      320.92     23.93 o
   3   1  21      142.68      119.75     19.45 o
   4   1  21      146.67      141.97     17.55 o
   5   1  21       35.17       23.48     14.07 o
   6   1  21       16.67       16.17     14.18 o
   7   1  21       14.17        6.74     12.76 o
   8   1  21        3.22        9.12     12.46 o
  -9   2  21       12.69        5.66     14.50 o
  -8   2  21       31.62       57.03     14.32 o
  -7   2  21       11.35       -1.65      9.17 o
  -6   2  21       54.56       56.34     10.87 o
  -5   2  21      167.95      199.73     12.35 o
  -4   2  21       77.09       68.09     10.69 o
  -3   2  21       98.72       97.76     11.43 o
  -2   2  21      160.16      154.21     13.18 o
  -1   2  21      110.94      110.30     14.09 o
   0   2  21      244.19      226.50     21.23 o
   1   2  21      133.17      159.98     20.06 o
   2   2  21       75.87      108.76     20.87 o
   3   2  21       23.72       27.31     14.27 o
   4   2  21       15.52       17.89     14.03 o
   5   2  21        1.28       -0.03     14.59 o
   6   2  21        3.39       12.83     14.47 o
   7   2  21       30.20       35.06     15.10 o
   8   2  21        7.53       12.95     13.92 o
  -8   3  21       10.73       14.13     14.11 o
  -7   3  21       27.86       16.24     11.27 o
  -6   3  21       18.81       23.47     11.49 o
  -5   3  21        7.80       11.82     10.06 o
  -4   3  21       26.91       30.80      9.67 o
  -3   3  21       26.18       23.90     10.54 o
  -2   3  21      108.54       89.04     10.52 o
  -1   3  21      206.52      176.89     18.35 o
   0   3  21       38.95       51.43     22.40 o
   1   3  21       32.97       42.94     21.23 o
   2   3  21        8.88       -0.31     15.08 o
   3   3  21       27.82       30.07     14.92 o
   4   3  21       21.26        5.16     15.93 o
   5   3  21       47.97       47.39     19.26 o
   6   3  21        8.55       19.03     14.22 o
   7   3  21        8.18        5.37     13.17 o
  -7   4  21        0.59        3.24     12.68 o
  -6   4  21       12.54       19.54     12.19 o
  -5   4  21       25.08       31.93     11.01 o
  -4   4  21       20.36       25.04     10.85 o
  -3   4  21       77.07       57.63     10.95 o
  -2   4  21       11.30       13.02     11.65 o
  -1   4  21        4.24        8.96     16.15 o
   0   4  21       41.68       48.83     16.13 o
   1   4  21        6.40      -23.52     23.52 o
   2   4  21       77.56       82.65     31.42 o
   3   4  21        7.27        7.14     26.56 o
   4   4  21        7.74       -3.96     19.90 o
   5   4  21        8.36       11.51     19.80 o
   6   4  21        9.79        4.84     17.04 o
  -5   5  21       16.42        8.58     10.98 o
  -4   5  21        6.19       13.55     10.46 o
  -3   5  21       21.03       25.78     12.99 o
  -2   5  21       31.99       28.63     13.54 o
  -1   5  21       32.35       18.05     16.60 o
   0   5  21       13.18       17.04     16.53 o
   1   5  21        4.72        7.75     26.11 o
   2   5  21       29.29       13.77     27.04 o
   3   5  21        7.73       24.42     20.11 o
   4   5  21       25.35       54.12     30.50 o
  -9   0  22       49.09       62.87     21.54 o
  -8   0  22        0.71       18.49     20.54 o
  -7   0  22        5.54       14.27     14.63 o
  -6   0  22       21.65       23.20     15.87 o
  -5   0  22        2.19        9.28     13.50 o
  -4   0  22       13.27       12.98     13.45 o
  -3   0  22       42.13       34.47     14.32 o
  -2   0  22       34.95       14.23     18.34 o
  -1   0  22      210.23      206.48     17.74 o
   0   0  22       86.87      101.52     20.29 o
   1   0  22      119.05      118.80     27.69 o
   2   0  22      394.75      439.87     32.58 o
   3   0  22      166.63      129.68     22.50 o
   4   0  22       24.15       27.85     20.57 o
   5   0  22      143.20      147.06     21.33 o
   6   0  22       19.24       28.46     16.29 o
   7   0  22       29.68       17.14     17.83 o
   8   0  22        3.56       20.58     22.37 o
  -9   1  22       56.25       64.86     14.20 o
  -8   1  22       60.96       71.76     13.38 o
  -7   1  22       17.04       21.53     10.67 o
  -6   1  22       30.73       23.67     10.50 o
  -5   1  22      175.29      199.37     10.82 o
  -4   1  22      236.34      236.68     11.46 o
  -3   1  22       23.56       24.28     11.09 o
  -2   1  22      136.19      141.75     13.87 o
  -1   1  22       87.57       84.62     14.21 o
   0   1  22       69.48       52.95     19.03 o
   1   1  22       46.25       51.23     19.37 o
   2   1  22       36.57       25.14     19.34 o
   3   1  22      160.01      165.95     18.75 o
   4   1  22       97.05       96.56     17.56 o
   5   1  22       18.26       22.99     14.30 o
   6   1  22       80.47       84.67     13.34 o
   7   1  22        0.37        7.20     13.04 o
   8   1  22       40.95       32.65     12.18 o
  -8   2  22        1.63       11.74     13.51 o
  -7   2  22       55.17       44.20     10.63 o
  -6   2  22       25.51       16.63     10.85 o
  -5   2  22        5.79       13.06      9.50 o
  -4   2  22       35.34       40.70      9.80 o
  -3   2  22        1.86        7.46     11.07 o
  -2   2  22      374.69      367.80     15.26 o
  -1   2  22       41.42       38.83     15.56 o
   0   2  22        7.94       23.64     15.71 o
   1   2  22      135.84      123.70     17.57 o
   2   2  22      121.73      117.60     20.74 o
   3   2  22      116.96      145.13     16.17 o
   4   2  22       30.83       28.11     14.09 o
   5   2  22       21.71       15.10     15.00 o
   6   2  22        8.82        6.22     13.08 o
   7   2  22       18.40       17.02     13.38 o
  -7   3  22       27.75       20.00     13.48 o
  -6   3  22       21.77       27.18     11.17 o
  -5   3  22       10.33       -1.70      9.22 o
  -4   3  22      164.03      192.00     13.10 o
  -3   3  22       69.14       60.05     12.82 o
  -2   3  22       30.34       26.53     10.13 o
  -1   3  22       38.52       18.03     17.19 o
   0   3  22      153.26      160.25     23.22 o
   1   3  22       22.28       22.66     17.46 o
   2   3  22       19.79       29.00     18.42 o
   3   3  22        3.23        3.06     19.01 o
   4   3  22       29.36       27.92     16.03 o
   5   3  22        5.04        8.44     20.00 o
   6   3  22        3.48       -1.73     14.72 o
  -6   4  22       37.33       37.66     10.68 o
  -5   4  22       43.77       41.67     11.70 o
  -4   4  22       39.94       41.34     10.78 o
  -3   4  22        5.68        4.40     10.60 o
  -2   4  22       29.38       30.89     14.95 o
  -1   4  22        1.00       11.81     16.74 o
   0   4  22       10.71       10.43     17.46 o
   1   4  22       69.78       62.29     21.79 o
   2   4  22        1.38       -0.99     19.91 o
   3   4  22        2.20        5.22     20.65 o
   4   4  22        4.39        7.37     29.55 o
   5   4  22        3.68        7.77     27.33 o
  -4   5  22       13.99        8.82     14.17 o
  -3   5  22       10.21       11.90     13.24 o
  -2   5  22       31.65       36.86     19.97 o
  -1   5  22       44.04       37.07     16.74 o
   0   5  22       23.99       32.61     19.41 o
   1   5  22       31.62       30.01     27.68 o
   2   5  22        4.06       20.22     26.47 o
  -8   0  23       67.78       87.63     22.82 o
  -7   0  23       32.63       32.15     14.64 o
  -6   0  23        0.54       18.20     16.12 o
  -5   0  23       17.76       24.66     13.27 o
  -4   0  23        2.27       16.20     14.92 o
  -3   0  23      116.41      105.48     20.33 o
  -2   0  23      172.21      136.61     20.52 o
  -1   0  23       64.98       78.83     28.70 o
   0   0  23      155.03      149.57     27.90 o
   1   0  23       51.17       55.04     28.52 o
   2   0  23      182.78      179.44     30.59 o
   3   0  23       33.56       23.21     20.53 o
   4   0  23       21.09       31.14     29.28 o
   5   0  23        0.55       12.19     20.01 o
   6   0  23       35.22       33.69     21.54 o
   7   0  23       24.59       16.91     15.73 o
  -8   1  23       71.55       57.42     12.90 o
  -7   1  23       22.27       15.71     11.66 o
  -6   1  23       20.75       18.12      9.66 o
  -5   1  23       16.34       14.95      9.97 o
  -4   1  23       12.81       18.01      9.04 o
  -3   1  23      167.58      170.77     13.87 o
  -2   1  23       89.00       83.70     14.03 o
  -1   1  23      606.29      589.36     41.98 o
   0   1  23       16.06        6.71     14.50 o
   1   1  23       29.20       29.07     16.37 o
   2   1  23       20.90       19.18     14.16 o
   3   1  23       43.69       46.22     20.04 o
   4   1  23       89.49       79.80     17.45 o
   5   1  23       11.88        1.64     12.61 o
   6   1  23        4.68        6.22     12.53 o
   7   1  23        1.77        5.64     12.34 o
  -8   2  23        2.94      -13.12     22.17 o
  -7   2  23       31.61       42.99     11.43 o
  -6   2  23       67.05       67.72     11.17 o
  -5   2  23       11.61       21.10      9.85 o
  -4   2  23       93.28      100.14     10.96 o
  -3   2  23       14.52       10.98     10.98 o
  -2   2  23       78.81       88.56     13.11 o
  -1   2  23       97.92       87.00     17.13 o
   0   2  23       23.52       33.06     19.67 o
   1   2  23       36.99       39.53     20.13 o
   2   2  23       84.48       59.03     18.05 o
   3   2  23       81.24       82.16     18.15 o
   4   2  23       90.73      103.52     19.45 o
   5   2  23       10.98        5.64     14.37 o
   6   2  23       12.11       15.80     15.12 o
  -7   3  23       15.91       16.24     14.33 o
  -6   3  23       45.24       39.56     11.46 o
  -5   3  23       57.89       47.77     11.68 o
  -4   3  23        5.05        1.02     10.09 o
  -3   3  23      175.33      171.83     14.53 o
  -2   3  23       49.93       48.58     15.12 o
  -1   3  23       16.31       14.00     17.31 o
   0   3  23       25.65       32.33     22.72 o
   1   3  23       59.87       59.93     22.37 o
   2   3  23      102.30       96.53     18.89 o
   3   3  23        2.31        5.66     18.80 o
   4   3  23        3.26       13.95     20.11 o
   5   3  23        7.00        4.78     19.93 o
   6   3  23       26.86       15.91     18.56 o
  -5   4  23        1.36       12.89     10.50 o
  -4   4  23      134.85      123.12     12.04 o
  -3   4  23        4.92        4.13      9.42 o
  -2   4  23       48.71       49.08     14.96 o
  -1   4  23        3.36       -2.58     14.16 o
   0   4  23        9.48        0.98     17.17 o
   1   4  23        1.40       -0.48     19.99 o
   2   4  23       12.34       12.03     28.02 o
   3   4  23       19.60       31.47     28.10 o
   4   4  23        8.96       20.38     29.92 o
  -1   5  23        1.18        6.02     17.20 o
   0   5  23       18.03       19.90     29.07 o
  -7   0  24        2.44       25.02     17.34 o
  -6   0  24       54.27       66.18     16.47 o
  -5   0  24        9.87        6.70     16.11 o
  -4   0  24        0.85        9.00     15.63 o
  -3   0  24       13.54       27.93     15.23 o
  -2   0  24       12.60       10.38     13.67 o
  -1   0  24      350.28      319.28     32.26 o
   0   0  24       11.25       12.68     28.54 o
   1   0  24      107.21      107.69     30.76 o
   2   0  24      446.85      453.44     28.17 o
   3   0  24       22.82       20.35     21.75 o
   4   0  24        3.02       -6.86     29.81 o
   5   0  24        8.20        1.29     17.17 o
   6   0  24        7.32       11.23     17.88 o
  -7   1  24       24.02       25.42      9.65 o
  -6   1  24       49.13       50.02     10.89 o
  -5   1  24        2.98        7.33     11.67 o
  -4   1  24       32.80       29.63     10.07 o
  -3   1  24       58.50       71.52     11.96 o
  -2   1  24       11.41       18.78     11.58 o
  -1   1  24      203.86      176.74     18.16 o
   0   1  24      284.78      276.69     47.48 o
   1   1  24       35.42       42.93     20.64 o
   2   1  24      115.21      113.36     21.63 o
   3   1  24       30.80       30.00     15.87 o
   4   1  24       99.97      109.99     17.59 o
   5   1  24        2.26        5.24     11.82 o
   6   1  24        7.96       -3.08     15.28 o
  -7   2  24        4.14        7.73     11.64 o
  -6   2  24       49.76       47.61      9.72 o
  -5   2  24       27.28       28.66      9.96 o
  -4   2  24        5.41        4.09     10.30 o
  -3   2  24       24.37       30.19     11.35 o
  -2   2  24       39.19       42.79     13.06 o
  -1   2  24       61.64       50.91     17.41 o
   0   2  24       17.03       23.24     20.65 o
   1   2  24       15.18       18.42     17.66 o
   2   2  24        4.54       12.22     20.54 o
   3   2  24       16.62       15.21     16.55 o
   4   2  24       22.11       13.90     16.47 o
   5   2  24       10.06       12.81     14.68 o
   6   2  24        5.57        2.15     15.05 o
  -6   3  24        1.61        2.02     13.84 o
  -5   3  24        6.92       15.11     10.47 o
  -4   3  24       19.37       19.51     11.06 o
  -3   3  24       34.97       34.35     10.83 o
  -2   3  24       23.96       17.69     16.89 o
  -1   3  24       20.97       20.10     21.09 o
   0   3  24       15.34       13.61     17.96 o
   1   3  24        9.86        4.43     22.91 o
   2   3  24       46.04       29.58     19.82 o
   3   3  24       15.88       19.11     16.97 o
   4   3  24        4.48       15.47     20.71 o
   5   3  24       14.40       16.42     27.53 o
  -4   4  24       57.39       50.52     14.37 o
  -3   4  24        7.49       12.79     12.60 o
  -2   4  24       54.09       47.95     14.60 o
  -1   4  24       52.31       43.60     14.91 o
   0   4  24       53.62       36.74     22.00 o
   1   4  24        8.07       -4.83     28.85 o
   2   4  24       18.68       11.01     28.40 o
   3   4  24       32.11        4.38     20.35 o
  -7   0  25      137.92      173.78     19.04 o
  -6   0  25       89.32       81.50     17.66 o
  -5   0  25        1.50       -1.93     15.85 o
  -4   0  25        5.91       -9.72     12.07 o
  -3   0  25        2.34       13.88     20.32 o
  -2   0  25      106.69      113.99     21.56 o
  -1   0  25       14.16       33.38     28.46 o
   0   0  25       14.02       29.18     29.59 o
   1   0  25        7.04       23.82     28.69 o
   2   0  25       35.10       55.65     30.97 o
   3   0  25      170.11       93.19     22.29 o
   4   0  25        0.54       -2.47     29.10 o
   5   0  25        0.78       13.14     22.28 o
  -6   1  25       45.12       49.15     10.36 o
  -5   1  25       48.00       48.06     11.53 o
  -4   1  25       33.55       29.69     11.91 o
  -3   1  25       28.54       27.03     10.86 o
  -2   1  25        0.05       -2.30     12.60 o
  -1   1  25       62.60       62.04     20.49 o
   0   1  25        4.03        5.04     19.38 o
   1   1  25       28.26       38.38     20.39 o
   2   1  25       50.38       36.07     20.37 o
   3   1  25      135.91      113.20     18.85 o
   4   1  25       13.43        8.34     17.44 o
   5   1  25       30.94       17.08     12.48 o
  -6   2  25       14.23       19.46     11.59 o
  -5   2  25       10.70        6.23      9.22 o
  -4   2  25       15.08       17.36     11.32 o
  -3   2  25       29.52       30.36     11.28 o
  -2   2  25      129.67      127.99     17.80 o
  -1   2  25        1.48       -2.05     16.52 o
   0   2  25       11.51       -1.42     20.55 o
   1   2  25       61.71       48.88     21.05 o
   2   2  25       25.19       27.08     16.60 o
   3   2  25        7.67       16.78     14.68 o
   4   2  25       34.32       28.93     17.86 o
   5   2  25       26.12       26.70     32.20 o
  -5   3  25        0.97        0.56     32.15 o
  -4   3  25        1.55       12.16     11.08 o
  -3   3  25       35.87       32.83     11.08 o
  -2   3  25       16.34       16.18     16.98 o
  -1   3  25       10.98        1.88     23.58 o
   0   3  25       43.34       35.37     17.91 o
   1   3  25       18.75       18.67     18.21 o
   2   3  25        2.04        5.66     16.02 o
   3   3  25       41.97       31.04     20.31 o
  -1   4  25       53.57       30.78     47.81 o
   0   4  25        9.33        6.60     40.66 o
  -6   0  26      119.24      116.64     24.50 o
  -5   0  26      140.00      157.10     25.25 o
  -4   0  26        2.44       24.45     16.08 o
  -3   0  26        1.13       -1.51     16.28 o
  -2   0  26       33.85       31.07     29.72 o
  -1   0  26       22.66       32.70     28.83 o
   0   0  26       92.36      101.36     21.99 o
   1   0  26       40.09       74.30     29.79 o
   2   0  26       26.92       26.90     30.06 o
   3   0  26        2.21        6.74     29.78 o
   4   0  26       48.33       56.87     32.63 o
  -5   1  26       49.73       60.37     11.35 o
  -4   1  26       26.11       27.08     10.62 o
  -3   1  26       11.58       13.50     12.77 o
  -2   1  26       17.69       17.64     20.21 o
  -1   1  26       64.96       44.07     20.32 o
   0   1  26       84.37       75.24     21.07 o
   1   1  26       15.17       26.76     20.32 o
   2   1  26       61.24       41.95     21.03 o
   3   1  26       52.12       48.21     21.92 o
   4   1  26        9.30       16.61     18.23 o
  -4   2  26       58.23       41.22     12.60 o
  -3   2  26       45.24       42.67     12.49 o
  -2   2  26       71.95       70.85     21.78 o
  -1   2  26       28.66       25.04     20.72 o
   0   2  26        7.08        8.48     16.61 o
   1   2  26       50.13       25.98     21.59 o
   2   2  26      100.55       78.31     23.99 o
   3   2  26        3.81       14.05     15.50 o
  -3   3  26        4.79       13.34     32.66 o
  -2   3  26       46.14       34.01     15.79 o
  -1   3  26       24.15       18.78     23.21 o
   0   3  26       12.40       30.06     23.61 o
   1   3  26        6.56       14.76     22.26 o
  -4   0  27       50.31       31.64     17.90 o
  -3   0  27        5.37       19.35     13.13 o
  -2   0  27        0.01      -12.98     29.83 o
  -1   0  27        6.51        4.35     29.83 o
   0   0  27       78.07       62.11     31.59 o
   1   0  27       28.72       40.25     30.52 o
   2   0  27        3.97        4.80     31.26 o
   3   0  27        0.00       19.97     31.30 o
  -4   1  27       25.21       44.11     13.07 o
  -3   1  27       12.31        8.98     10.95 o
  -2   1  27       11.96       16.92     21.01 o
  -1   1  27       37.34       38.91     21.73 o
   0   1  27       16.73       21.45     17.26 o
   1   1  27       38.98       36.29     22.18 o
   2   1  27        2.29       17.33     21.54 o
   3   1  27        2.89       -6.57     21.45 o
  -3   2  27       28.02       46.11     30.98 o
  -2   2  27        9.12       -2.25     21.96 o
  -1   2  27       31.14       25.08     22.11 o
   0   2  27       11.32       -7.89     17.34 o
   1   2  27        9.16        1.93     18.37 o
  -1   0  28        0.00       -8.00     23.31 o
   0   0  28       33.19       46.30     32.01 o
 
